# Supplementary material for: Adverse Events of COVID-19 Vaccines in the United States: Temporal and Spatial Analysis
Source: JMIR Public Health Surveill. 2024 Jul 15;10:e51007. doi: 10.2196/51007 (PMC11287098; doi:10.2196/51007)
Supplement: Multimedia Appendix 2 [file publichealth_v10i1e51007_app2.zip]

Archive with 6 entries (6 files):
- Multimedia Appendix 2/Covid-19_vaccine_2020.xlsx
- Multimedia Appendix 2/Covid-19_vaccine_2020_2022.xlsx
- Multimedia Appendix 2/Covid-19_vaccine_2021.xlsx
- Multimedia Appendix 2/Covid-19_vaccine_2022.xlsx
- Multimedia Appendix 2/Frequency and reporting rate of adverse events.xlsx
- Multimedia Appendix 2/geography_seious_reporting_rate_by_state_vaccination.xlsx
