# Supplementary material for: Adverse Events of COVID-19 Vaccines in the United States: Temporal and Spatial Analysis
Source: JMIR Public Health Surveill. 2024 Jul 15;10:e51007. doi: 10.2196/51007 (PMC11287098; doi:10.2196/51007)
Supplement: Multimedia Appendix 2 [file publichealth_v10i1e51007_app2.zip › Multimedia Appendix 2/Covid-19_vaccine_2020.xlsx]

## Sheet: Sheet1
		ALL					PFIZER\BIONTECH					MODERNA					JANSSEN					UNKNOWN MANUFACTURER					NOVAVAX
ALL	ALL	Headache 5.80% (2511.0)	Fatigue 4.10% (1775.0)	Chills 3.93% (1701.0)	Dizziness 3.76% (1629.0)	Pain 3.69% (1598.0)	Headache 5.55% (1655.0)	Fatigue 4.20% (1253.0)	Dizziness 3.88% (1158.0)	Chills 3.52% (1050.0)	Nausea 3.50% (1044.0)	Headache 6.34% (847.0)	Chills 4.83% (645.0)	Pyrexia 4.45% (594.0)	Pain 4.32% (577.0)	Fatigue 3.89% (520.0)	NA 0.00% (0)	NA 0.00% (0)	NA 0.00% (0)	NA 0.00% (0)	NA 0.00% (0)	Injection site pain 9.35% (10.0)	Pyrexia 8.41% (9.0)	Headache 8.41% (9.0)	Pain 7.48% (8.0)	Chills 5.61% (6.0)	NA 0.00% (0)	NA 0.00% (0)	NA 0.00% (0)	NA 0.00% (0)	NA 0.00% (0)
	<5	Vaginal infection 11.11% (1.0)	Extra dose administered 11.11% (1.0)	Pruritus 11.11% (1.0)	Dizziness 11.11% (1.0)	Chills 11.11% (1.0)	Extra dose administered 33.33% (1.0)	Vaginal infection 33.33% (1.0)	Dizziness 33.33% (1.0)	NA 0.00% (0)	NA 0.00% (0)	Pruritus 16.67% (1.0)	Chills 16.67% (1.0)	Headache 16.67% (1.0)	Nausea 16.67% (1.0)	Pain 16.67% (1.0)	NA 0.00% (0)	NA 0.00% (0)	NA 0.00% (0)	NA 0.00% (0)	NA 0.00% (0)	NA 0.00% (0)	NA 0.00% (0)	NA 0.00% (0)	NA 0.00% (0)	NA 0.00% (0)	NA 0.00% (0)	NA 0.00% (0)	NA 0.00% (0)	NA 0.00% (0)	NA 0.00% (0)
	5-12	NA 0.00% (0)	NA 0.00% (0)	NA 0.00% (0)	NA 0.00% (0)	NA 0.00% (0)	NA 0.00% (0)	NA 0.00% (0)	NA 0.00% (0)	NA 0.00% (0)	NA 0.00% (0)	NA 0.00% (0)	NA 0.00% (0)	NA 0.00% (0)	NA 0.00% (0)	NA 0.00% (0)	NA 0.00% (0)	NA 0.00% (0)	NA 0.00% (0)	NA 0.00% (0)	NA 0.00% (0)	NA 0.00% (0)	NA 0.00% (0)	NA 0.00% (0)	NA 0.00% (0)	NA 0.00% (0)	NA 0.00% (0)	NA 0.00% (0)	NA 0.00% (0)	NA 0.00% (0)	NA 0.00% (0)
	12-18	Product administered to patient of inappropriate age 45.45% (20.0)	No adverse event 22.73% (10.0)	Unevaluable event 2.27% (1.0)	Arthralgia 2.27% (1.0)	Throat irritation 2.27% (1.0)	Paraesthesia 7.69% (1.0)	Arthralgia 7.69% (1.0)	No adverse event 7.69% (1.0)	Throat irritation 7.69% (1.0)	Abnormal behaviour 7.69% (1.0)	Product administered to patient of inappropriate age 61.29% (19.0)	No adverse event 29.03% (9.0)	Unevaluable event 3.23% (1.0)	Pruritus 3.23% (1.0)	Urticaria 3.23% (1.0)	NA 0.00% (0)	NA 0.00% (0)	NA 0.00% (0)	NA 0.00% (0)	NA 0.00% (0)	NA 0.00% (0)	NA 0.00% (0)	NA 0.00% (0)	NA 0.00% (0)	NA 0.00% (0)	NA 0.00% (0)	NA 0.00% (0)	NA 0.00% (0)	NA 0.00% (0)	NA 0.00% (0)
	18-65	Headache 5.84% (2337.0)	Fatigue 4.10% (1639.0)	Chills 3.90% (1561.0)	Dizziness 3.82% (1526.0)	Pain 3.71% (1482.0)	Headache 5.57% (1524.0)	Fatigue 4.18% (1143.0)	Dizziness 3.92% (1072.0)	Nausea 3.54% (969.0)	Chills 3.47% (948.0)	Headache 6.41% (807.0)	Chills 4.84% (610.0)	Pyrexia 4.40% (554.0)	Pain 4.37% (550.0)	Fatigue 3.92% (494.0)	NA 0.00% (0)	NA 0.00% (0)	NA 0.00% (0)	NA 0.00% (0)	NA 0.00% (0)	Injection site pain 10.53% (6.0)	Headache 10.53% (6.0)	Pyrexia 7.02% (4.0)	Chills 5.26% (3.0)	Arthralgia 3.51% (2.0)	NA 0.00% (0)	NA 0.00% (0)	NA 0.00% (0)	NA 0.00% (0)	NA 0.00% (0)
	>=65	Headache 4.63% (89.0)	Pyrexia 4.06% (78.0)	Chills 3.90% (75.0)	Fatigue 3.69% (71.0)	Nausea 3.54% (68.0)	Headache 4.46% (56.0)	Chills 3.66% (46.0)	Dizziness 3.66% (46.0)	Fatigue 3.66% (46.0)	Nausea 3.50% (44.0)	Pyrexia 5.26% (35.0)	Headache 4.95% (33.0)	Chills 4.35% (29.0)	Fatigue 3.75% (25.0)	Nausea 3.60% (24.0)	NA 0.00% (0)	NA 0.00% (0)	NA 0.00% (0)	NA 0.00% (0)	NA 0.00% (0)	NA 0.00% (0)	NA 0.00% (0)	NA 0.00% (0)	NA 0.00% (0)	NA 0.00% (0)	NA 0.00% (0)	NA 0.00% (0)	NA 0.00% (0)	NA 0.00% (0)	NA 0.00% (0)
	UNKNOWN	Headache 6.30% (84.0)	Injection site pain 5.10% (68.0)	Pyrexia 4.87% (65.0)	Fatigue 4.80% (64.0)	Pain 4.72% (63.0)	Headache 6.11% (75.0)	Fatigue 5.13% (63.0)	Injection site pain 4.97% (61.0)	Pyrexia 4.56% (56.0)	Chills 4.48% (55.0)	Headache 10.71% (6.0)	Chills 8.93% (5.0)	Pyrexia 7.14% (4.0)	Nausea 7.14% (4.0)	Pain 5.36% (3.0)	NA 0.00% (0)	NA 0.00% (0)	NA 0.00% (0)	NA 0.00% (0)	NA 0.00% (0)	Pain 12.00% (6.0)	Pyrexia 10.00% (5.0)	Injection site pain 8.00% (4.0)	Arthralgia 6.00% (3.0)	Headache 6.00% (3.0)	NA 0.00% (0)	NA 0.00% (0)	NA 0.00% (0)	NA 0.00% (0)	NA 0.00% (0)
Male	ALL	Headache 5.83% (443.0)	Pyrexia 5.24% (398.0)	Fatigue 5.17% (393.0)	Chills 5.13% (390.0)	Pain 3.82% (290.0)	Headache 5.29% (283.0)	Fatigue 4.97% (266.0)	Pyrexia 4.52% (242.0)	Chills 4.26% (228.0)	Dizziness 3.46% (185.0)	Chills 7.12% (159.0)	Headache 7.08% (158.0)	Pyrexia 6.90% (154.0)	Fatigue 5.64% (126.0)	Pain 4.97% (111.0)	NA 0.00% (0)	NA 0.00% (0)	NA 0.00% (0)	NA 0.00% (0)	NA 0.00% (0)	Chills 17.65% (3.0)	Pyrexia 11.76% (2.0)	Injection site pain 11.76% (2.0)	Headache 11.76% (2.0)	Arthralgia 5.88% (1.0)	NA 0.00% (0)	NA 0.00% (0)	NA 0.00% (0)	NA 0.00% (0)	NA 0.00% (0)
	<5	NA 0.00% (0)	NA 0.00% (0)	NA 0.00% (0)	NA 0.00% (0)	NA 0.00% (0)	NA 0.00% (0)	NA 0.00% (0)	NA 0.00% (0)	NA 0.00% (0)	NA 0.00% (0)	NA 0.00% (0)	NA 0.00% (0)	NA 0.00% (0)	NA 0.00% (0)	NA 0.00% (0)	NA 0.00% (0)	NA 0.00% (0)	NA 0.00% (0)	NA 0.00% (0)	NA 0.00% (0)	NA 0.00% (0)	NA 0.00% (0)	NA 0.00% (0)	NA 0.00% (0)	NA 0.00% (0)	NA 0.00% (0)	NA 0.00% (0)	NA 0.00% (0)	NA 0.00% (0)	NA 0.00% (0)
	5-12	NA 0.00% (0)	NA 0.00% (0)	NA 0.00% (0)	NA 0.00% (0)	NA 0.00% (0)	NA 0.00% (0)	NA 0.00% (0)	NA 0.00% (0)	NA 0.00% (0)	NA 0.00% (0)	NA 0.00% (0)	NA 0.00% (0)	NA 0.00% (0)	NA 0.00% (0)	NA 0.00% (0)	NA 0.00% (0)	NA 0.00% (0)	NA 0.00% (0)	NA 0.00% (0)	NA 0.00% (0)	NA 0.00% (0)	NA 0.00% (0)	NA 0.00% (0)	NA 0.00% (0)	NA 0.00% (0)	NA 0.00% (0)	NA 0.00% (0)	NA 0.00% (0)	NA 0.00% (0)	NA 0.00% (0)
	12-18	Product administered to patient of inappropriate age 50.00% (4.0)	No adverse event 37.50% (3.0)	Throat irritation 12.50% (1.0)	NA 0.00% (0)	NA 0.00% (0)	No adverse event 33.33% (1.0)	Throat irritation 33.33% (1.0)	Product administered to patient of inappropriate age 33.33% (1.0)	NA 0.00% (0)	NA 0.00% (0)	Product administered to patient of inappropriate age 60.00% (3.0)	No adverse event 40.00% (2.0)	NA 0.00% (0)	NA 0.00% (0)	NA 0.00% (0)	NA 0.00% (0)	NA 0.00% (0)	NA 0.00% (0)	NA 0.00% (0)	NA 0.00% (0)	NA 0.00% (0)	NA 0.00% (0)	NA 0.00% (0)	NA 0.00% (0)	NA 0.00% (0)	NA 0.00% (0)	NA 0.00% (0)	NA 0.00% (0)	NA 0.00% (0)	NA 0.00% (0)
	18-65	Headache 6.05% (408.0)	Chills 5.29% (357.0)	Fatigue 5.23% (353.0)	Pyrexia 5.22% (352.0)	Pain 3.88% (262.0)	Headache 5.50% (260.0)	Fatigue 4.97% (235.0)	Pyrexia 4.53% (214.0)	Chills 4.38% (207.0)	Dizziness 3.55% (168.0)	Chills 7.38% (148.0)	Headache 7.28% (146.0)	Pyrexia 6.83% (137.0)	Fatigue 5.84% (117.0)	Pain 5.29% (106.0)	NA 0.00% (0)	NA 0.00% (0)	NA 0.00% (0)	NA 0.00% (0)	NA 0.00% (0)	Chills 14.29% (2.0)	Headache 14.29% (2.0)	Pyrexia 7.14% (1.0)	Arthralgia 7.14% (1.0)	Cough 7.14% (1.0)	NA 0.00% (0)	NA 0.00% (0)	NA 0.00% (0)	NA 0.00% (0)	NA 0.00% (0)
	>=65	Pyrexia 5.20% (34.0)	Fatigue 4.28% (28.0)	Headache 3.82% (25.0)	Chills 3.67% (24.0)	Nausea 3.36% (22.0)	Fatigue 4.41% (19.0)	Pyrexia 3.94% (17.0)	Dizziness 3.48% (15.0)	Nausea 3.48% (15.0)	Chills 3.02% (13.0)	Pyrexia 7.62% (17.0)	Headache 5.38% (12.0)	Chills 4.93% (11.0)	Fatigue 4.04% (9.0)	Injection site pain 3.59% (8.0)	NA 0.00% (0)	NA 0.00% (0)	NA 0.00% (0)	NA 0.00% (0)	NA 0.00% (0)	NA 0.00% (0)	NA 0.00% (0)	NA 0.00% (0)	NA 0.00% (0)	NA 0.00% (0)	NA 0.00% (0)	NA 0.00% (0)	NA 0.00% (0)	NA 0.00% (0)	NA 0.00% (0)
	UNKNOWN	Pain 7.81% (15.0)	Fatigue 6.25% (12.0)	Pyrexia 6.25% (12.0)	Pain in extremity 5.21% (10.0)	Headache 5.21% (10.0)	Pain 7.94% (15.0)	Fatigue 6.35% (12.0)	Pyrexia 5.82% (11.0)	Pain in extremity 5.29% (10.0)	Headache 5.29% (10.0)	NA 0.00% (0)	NA 0.00% (0)	NA 0.00% (0)	NA 0.00% (0)	NA 0.00% (0)	NA 0.00% (0)	NA 0.00% (0)	NA 0.00% (0)	NA 0.00% (0)	NA 0.00% (0)	Chills 33.33% (1.0)	Injection site pain 33.33% (1.0)	Pyrexia 33.33% (1.0)	NA 0.00% (0)	NA 0.00% (0)	NA 0.00% (0)	NA 0.00% (0)	NA 0.00% (0)	NA 0.00% (0)	NA 0.00% (0)
Female	ALL	Headache 5.78% (2037.0)	Fatigue 3.86% (1360.0)	Dizziness 3.85% (1356.0)	Nausea 3.73% (1315.0)	Chills 3.69% (1300.0)	Headache 5.59% (1349.0)	Fatigue 4.01% (967.0)	Dizziness 3.99% (963.0)	Nausea 3.67% (886.0)	Pain 3.40% (820.0)	Headache 6.19% (683.0)	Chills 4.38% (484.0)	Pain 4.20% (464.0)	Pyrexia 3.95% (436.0)	Nausea 3.87% (427.0)	NA 0.00% (0)	NA 0.00% (0)	NA 0.00% (0)	NA 0.00% (0)	NA 0.00% (0)	Injection site pain 10.26% (8.0)	Pain 8.97% (7.0)	Pyrexia 7.69% (6.0)	Headache 6.41% (5.0)	Arthralgia 5.13% (4.0)	NA 0.00% (0)	NA 0.00% (0)	NA 0.00% (0)	NA 0.00% (0)	NA 0.00% (0)
	<5	Vaginal infection 11.11% (1.0)	Extra dose administered 11.11% (1.0)	Pruritus 11.11% (1.0)	Dizziness 11.11% (1.0)	Chills 11.11% (1.0)	Extra dose administered 33.33% (1.0)	Vaginal infection 33.33% (1.0)	Dizziness 33.33% (1.0)	NA 0.00% (0)	NA 0.00% (0)	Pruritus 16.67% (1.0)	Chills 16.67% (1.0)	Headache 16.67% (1.0)	Nausea 16.67% (1.0)	Pain 16.67% (1.0)	NA 0.00% (0)	NA 0.00% (0)	NA 0.00% (0)	NA 0.00% (0)	NA 0.00% (0)	NA 0.00% (0)	NA 0.00% (0)	NA 0.00% (0)	NA 0.00% (0)	NA 0.00% (0)	NA 0.00% (0)	NA 0.00% (0)	NA 0.00% (0)	NA 0.00% (0)	NA 0.00% (0)
	5-12	NA 0.00% (0)	NA 0.00% (0)	NA 0.00% (0)	NA 0.00% (0)	NA 0.00% (0)	NA 0.00% (0)	NA 0.00% (0)	NA 0.00% (0)	NA 0.00% (0)	NA 0.00% (0)	NA 0.00% (0)	NA 0.00% (0)	NA 0.00% (0)	NA 0.00% (0)	NA 0.00% (0)	NA 0.00% (0)	NA 0.00% (0)	NA 0.00% (0)	NA 0.00% (0)	NA 0.00% (0)	NA 0.00% (0)	NA 0.00% (0)	NA 0.00% (0)	NA 0.00% (0)	NA 0.00% (0)	NA 0.00% (0)	NA 0.00% (0)	NA 0.00% (0)	NA 0.00% (0)	NA 0.00% (0)
	12-18	Product administered to patient of inappropriate age 44.44% (16.0)	No adverse event 19.44% (7.0)	Unevaluable event 2.78% (1.0)	Arthralgia 2.78% (1.0)	Abnormal behaviour 2.78% (1.0)	Abnormal behaviour 10.00% (1.0)	Paraesthesia 10.00% (1.0)	Arthralgia 10.00% (1.0)	Dizziness 10.00% (1.0)	Pyrexia 10.00% (1.0)	Product administered to patient of inappropriate age 61.54% (16.0)	No adverse event 26.92% (7.0)	Unevaluable event 3.85% (1.0)	Pruritus 3.85% (1.0)	Urticaria 3.85% (1.0)	NA 0.00% (0)	NA 0.00% (0)	NA 0.00% (0)	NA 0.00% (0)	NA 0.00% (0)	NA 0.00% (0)	NA 0.00% (0)	NA 0.00% (0)	NA 0.00% (0)	NA 0.00% (0)	NA 0.00% (0)	NA 0.00% (0)	NA 0.00% (0)	NA 0.00% (0)	NA 0.00% (0)
	18-65	Headache 5.80% (1921.0)	Dizziness 3.88% (1284.0)	Fatigue 3.87% (1282.0)	Nausea 3.76% (1244.0)	Pain 3.68% (1218.0)	Headache 5.59% (1259.0)	Fatigue 4.02% (905.0)	Dizziness 4.00% (902.0)	Nausea 3.71% (835.0)	Pain 3.43% (772.0)	Headache 6.25% (659.0)	Chills 4.38% (462.0)	Pain 4.21% (444.0)	Pyrexia 3.94% (416.0)	Nausea 3.87% (408.0)	NA 0.00% (0)	NA 0.00% (0)	NA 0.00% (0)	NA 0.00% (0)	NA 0.00% (0)	Injection site pain 13.89% (5.0)	Headache 8.33% (3.0)	Pain in extremity 5.56% (2.0)	Pain 5.56% (2.0)	Pyrexia 5.56% (2.0)	NA 0.00% (0)	NA 0.00% (0)	NA 0.00% (0)	NA 0.00% (0)	NA 0.00% (0)
	>=65	Headache 5.09% (64.0)	Chills 4.05% (51.0)	Nausea 3.58% (45.0)	Pyrexia 3.50% (44.0)	Fatigue 3.42% (43.0)	Headache 5.21% (43.0)	Chills 4.00% (33.0)	Dizziness 3.76% (31.0)	Nausea 3.52% (29.0)	Fatigue 3.27% (27.0)	Headache 4.85% (21.0)	Chills 4.16% (18.0)	Pyrexia 4.16% (18.0)	Pain 3.93% (17.0)	Nausea 3.70% (16.0)	NA 0.00% (0)	NA 0.00% (0)	NA 0.00% (0)	NA 0.00% (0)	NA 0.00% (0)	NA 0.00% (0)	NA 0.00% (0)	NA 0.00% (0)	NA 0.00% (0)	NA 0.00% (0)	NA 0.00% (0)	NA 0.00% (0)	NA 0.00% (0)	NA 0.00% (0)	NA 0.00% (0)
	UNKNOWN	Headache 6.27% (51.0)	Injection site pain 5.41% (44.0)	Chills 5.28% (43.0)	Fatigue 4.18% (34.0)	Pain 4.18% (34.0)	Headache 6.29% (47.0)	Injection site pain 5.35% (40.0)	Chills 5.09% (38.0)	Fatigue 4.55% (34.0)	Dizziness 3.75% (28.0)	Chills 12.00% (3.0)	Abdominal discomfort 8.00% (2.0)	Nausea 8.00% (2.0)	Headache 8.00% (2.0)	Pain 8.00% (2.0)	NA 0.00% (0)	NA 0.00% (0)	NA 0.00% (0)	NA 0.00% (0)	NA 0.00% (0)	Pain 11.90% (5.0)	Pyrexia 9.52% (4.0)	Arthralgia 7.14% (3.0)	Injection site pain 7.14% (3.0)	Injection site swelling 7.14% (3.0)	NA 0.00% (0)	NA 0.00% (0)	NA 0.00% (0)	NA 0.00% (0)	NA 0.00% (0)
Unknown	ALL	Headache 6.57% (31.0)	Pyrexia 4.87% (23.0)	Fatigue 4.66% (22.0)	Injection site pain 4.24% (20.0)	Pain 3.60% (17.0)	Headache 6.02% (23.0)	Fatigue 5.24% (20.0)	Injection site pain 4.71% (18.0)	Pyrexia 4.71% (18.0)	Pain in extremity 3.66% (14.0)	Headache 7.69% (6.0)	Nausea 6.41% (5.0)	Pyrexia 5.13% (4.0)	Dizziness 5.13% (4.0)	Dyspnoea 3.85% (3.0)	NA 0.00% (0)	NA 0.00% (0)	NA 0.00% (0)	NA 0.00% (0)	NA 0.00% (0)	Headache 16.67% (2.0)	Cold sweat 8.33% (1.0)	Pain in jaw 8.33% (1.0)	Fatigue 8.33% (1.0)	Dyspnoea 8.33% (1.0)	NA 0.00% (0)	NA 0.00% (0)	NA 0.00% (0)	NA 0.00% (0)	NA 0.00% (0)
	<5	NA 0.00% (0)	NA 0.00% (0)	NA 0.00% (0)	NA 0.00% (0)	NA 0.00% (0)	NA 0.00% (0)	NA 0.00% (0)	NA 0.00% (0)	NA 0.00% (0)	NA 0.00% (0)	NA 0.00% (0)	NA 0.00% (0)	NA 0.00% (0)	NA 0.00% (0)	NA 0.00% (0)	NA 0.00% (0)	NA 0.00% (0)	NA 0.00% (0)	NA 0.00% (0)	NA 0.00% (0)	NA 0.00% (0)	NA 0.00% (0)	NA 0.00% (0)	NA 0.00% (0)	NA 0.00% (0)	NA 0.00% (0)	NA 0.00% (0)	NA 0.00% (0)	NA 0.00% (0)	NA 0.00% (0)
	5-12	NA 0.00% (0)	NA 0.00% (0)	NA 0.00% (0)	NA 0.00% (0)	NA 0.00% (0)	NA 0.00% (0)	NA 0.00% (0)	NA 0.00% (0)	NA 0.00% (0)	NA 0.00% (0)	NA 0.00% (0)	NA 0.00% (0)	NA 0.00% (0)	NA 0.00% (0)	NA 0.00% (0)	NA 0.00% (0)	NA 0.00% (0)	NA 0.00% (0)	NA 0.00% (0)	NA 0.00% (0)	NA 0.00% (0)	NA 0.00% (0)	NA 0.00% (0)	NA 0.00% (0)	NA 0.00% (0)	NA 0.00% (0)	NA 0.00% (0)	NA 0.00% (0)	NA 0.00% (0)	NA 0.00% (0)
	12-18	NA 0.00% (0)	NA 0.00% (0)	NA 0.00% (0)	NA 0.00% (0)	NA 0.00% (0)	NA 0.00% (0)	NA 0.00% (0)	NA 0.00% (0)	NA 0.00% (0)	NA 0.00% (0)	NA 0.00% (0)	NA 0.00% (0)	NA 0.00% (0)	NA 0.00% (0)	NA 0.00% (0)	NA 0.00% (0)	NA 0.00% (0)	NA 0.00% (0)	NA 0.00% (0)	NA 0.00% (0)	NA 0.00% (0)	NA 0.00% (0)	NA 0.00% (0)	NA 0.00% (0)	NA 0.00% (0)	NA 0.00% (0)	NA 0.00% (0)	NA 0.00% (0)	NA 0.00% (0)	NA 0.00% (0)
	18-65	Headache 6.02% (8.0)	Dyspnoea 4.51% (6.0)	Nausea 4.51% (6.0)	Dizziness 3.76% (5.0)	Fatigue 3.01% (4.0)	Headache 5.62% (5.0)	Dyspnoea 4.49% (4.0)	Pruritus 3.37% (3.0)	Fatigue 3.37% (3.0)	Nausea 3.37% (3.0)	Dizziness 8.11% (3.0)	Dyspnoea 5.41% (2.0)	Headache 5.41% (2.0)	Nausea 5.41% (2.0)	Seizure like phenomena 2.70% (1.0)	NA 0.00% (0)	NA 0.00% (0)	NA 0.00% (0)	NA 0.00% (0)	NA 0.00% (0)	Pain in jaw 14.29% (1.0)	Fatigue 14.29% (1.0)	Pyrexia 14.29% (1.0)	Headache 14.29% (1.0)	Myalgia 14.29% (1.0)	NA 0.00% (0)	NA 0.00% (0)	NA 0.00% (0)	NA 0.00% (0)	NA 0.00% (0)
	>=65	Inappropriate schedule of product administration 9.09% (1.0)	Nausea 9.09% (1.0)	Abdominal discomfort 9.09% (1.0)	Lip swelling 9.09% (1.0)	Pain 9.09% (1.0)	Inappropriate schedule of product administration 100.00% (1.0)	NA 0.00% (0)	NA 0.00% (0)	NA 0.00% (0)	NA 0.00% (0)	Nausea 10.00% (1.0)	Abdominal discomfort 10.00% (1.0)	Lip swelling 10.00% (1.0)	Pain 10.00% (1.0)	Dizziness 10.00% (1.0)	NA 0.00% (0)	NA 0.00% (0)	NA 0.00% (0)	NA 0.00% (0)	NA 0.00% (0)	NA 0.00% (0)	NA 0.00% (0)	NA 0.00% (0)	NA 0.00% (0)	NA 0.00% (0)	NA 0.00% (0)	NA 0.00% (0)	NA 0.00% (0)	NA 0.00% (0)	NA 0.00% (0)
	UNKNOWN	Headache 7.01% (23.0)	Pyrexia 6.40% (21.0)	Fatigue 5.49% (18.0)	Injection site pain 5.49% (18.0)	Pain 4.27% (14.0)	Pyrexia 6.16% (18.0)	Headache 6.16% (18.0)	Fatigue 5.82% (17.0)	Injection site pain 5.48% (16.0)	Pain in extremity 4.45% (13.0)	Headache 12.90% (4.0)	Pyrexia 9.68% (3.0)	Injection site pain 6.45% (2.0)	Chills 6.45% (2.0)	Nausea 6.45% (2.0)	NA 0.00% (0)	NA 0.00% (0)	NA 0.00% (0)	NA 0.00% (0)	NA 0.00% (0)	Cold sweat 20.00% (1.0)	Dyspnoea 20.00% (1.0)	Headache 20.00% (1.0)	Pain 20.00% (1.0)	Tremor 20.00% (1.0)	NA 0.00% (0)	NA 0.00% (0)	NA 0.00% (0)	NA 0.00% (0)	NA 0.00% (0)
