# Supplementary material for: Adverse Events of COVID-19 Vaccines in the United States: Temporal and Spatial Analysis
Source: JMIR Public Health Surveill. 2024 Jul 15;10:e51007. doi: 10.2196/51007 (PMC11287098; doi:10.2196/51007)
Supplement: Multimedia Appendix 2 [file publichealth_v10i1e51007_app2.zip › Multimedia Appendix 2/Covid-19_vaccine_2020_2022.xlsx]

## Sheet: Sheet1
		ALL					PFIZER\BIONTECH					MODERNA					JANSSEN					UNKNOWN MANUFACTURER					NOVAVAX
ALL	ALL	Headache 3.69% (141186.0)	Pyrexia 3.20% (122120.0)	Fatigue 3.19% (121910.0)	Pain 2.70% (103121.0)	Chills 2.62% (100157.0)	Headache 3.52% (61756.0)	Fatigue 3.10% (54469.0)	Pyrexia 2.80% (49137.0)	Pain 2.58% (45267.0)	Chills 2.26% (39615.0)	Headache 3.65% (62584.0)	Pyrexia 3.42% (58696.0)	Fatigue 3.25% (55687.0)	Chills 2.83% (48609.0)	Pain 2.69% (46230.0)	Headache 4.83% (16489.0)	Pyrexia 4.09% (13965.0)	Chills 3.43% (11688.0)	Fatigue 3.37% (11498.0)	Pain 3.33% (11355.0)	COVID-19 4.25% (394.0)	Headache 3.61% (335.0)	Pyrexia 3.34% (310.0)	Pain 2.72% (252.0)	Chills 2.59% (240.0)	Dizziness 3.37% (26.0)	Headache 2.85% (22.0)	Fatigue 2.72% (21.0)	Incorrect product formulation administered 2.33% (18.0)	Pain 2.20% (17.0)
	<5	No adverse event 9.23% (749.0)	Product administered to patient of inappropriate age 5.08% (412.0)	Pyrexia 4.61% (374.0)	Expired product administered 4.60% (373.0)	Incorrect dose administered 3.39% (275.0)	Product administered to patient of inappropriate age 9.30% (359.0)	No adverse event 9.04% (349.0)	Incorrect dose administered 4.95% (191.0)	Pyrexia 4.17% (161.0)	Product preparation issue 2.62% (101.0)	No adverse event 9.66% (400.0)	Expired product administered 7.25% (300.0)	Pyrexia 5.07% (210.0)	Product storage error 4.18% (173.0)	Inappropriate schedule of product administration 2.05% (85.0)	Myalgia 5.38% (5.0)	Dizziness 4.30% (4.0)	Headache 4.30% (4.0)	Vomiting 3.23% (3.0)	Nausea 3.23% (3.0)	Cough 10.53% (2.0)	Poor quality product administered 5.26% (1.0)	Pain in jaw 5.26% (1.0)	Rhinorrhoea 5.26% (1.0)	Vomiting 5.26% (1.0)	Incorrect dose administered 100.00% (1.0)	NA 0.00% (0)	NA 0.00% (0)	NA 0.00% (0)	NA 0.00% (0)
	5-12	No adverse event 8.72% (3227.0)	Incorrect dose administered 5.89% (2178.0)	Product preparation issue 5.78% (2139.0)	Expired product administered 5.02% (1857.0)	Product administered to patient of inappropriate age 4.79% (1773.0)	No adverse event 8.46% (3024.0)	Product preparation issue 5.98% (2135.0)	Incorrect dose administered 5.85% (2091.0)	Expired product administered 5.03% (1797.0)	Product administered to patient of inappropriate age 4.33% (1548.0)	Product administered to patient of inappropriate age 18.69% (214.0)	No adverse event 17.55% (201.0)	Incorrect dose administered 7.34% (84.0)	Wrong product administered 5.68% (65.0)	Expired product administered 5.24% (60.0)	Product administered to patient of inappropriate age 18.18% (8.0)	Chills 4.55% (2.0)	Headache 4.55% (2.0)	Nausea 4.55% (2.0)	Fatigue 4.55% (2.0)	Wrong product administered 4.29% (3.0)	Pyrexia 4.29% (3.0)	Product administered to patient of inappropriate age 2.86% (2.0)	Vomiting 2.86% (2.0)	Abdominal distension 2.86% (2.0)	Product administered to patient of inappropriate age 100.00% (1.0)	NA 0.00% (0)	NA 0.00% (0)	NA 0.00% (0)	NA 0.00% (0)
	12-18	Product administered to patient of inappropriate age 10.19% (10083.0)	No adverse event 4.17% (4129.0)	Dizziness 3.21% (3177.0)	Product storage error 2.77% (2743.0)	Headache 2.18% (2161.0)	Dizziness 3.69% (3130.0)	Product storage error 2.99% (2535.0)	Syncope 2.43% (2057.0)	Headache 2.42% (2048.0)	Pyrexia 2.32% (1967.0)	Product administered to patient of inappropriate age 61.79% (7391.0)	No adverse event 16.76% (2005.0)	Product storage error 1.70% (203.0)	Interchange of vaccine products 1.59% (190.0)	Pain in extremity 1.35% (161.0)	Product administered to patient of inappropriate age 56.09% (1175.0)	No adverse event 15.80% (331.0)	Off label use 4.77% (100.0)	Pyrexia 1.91% (40.0)	Headache 1.77% (37.0)	Product administered to patient of inappropriate age 18.99% (30.0)	Unevaluable event 3.16% (5.0)	Myocarditis 2.53% (4.0)	Troponin increased 1.90% (3.0)	Vomiting 1.90% (3.0)	Product administered to patient of inappropriate age 10.53% (2.0)	Loss of consciousness 5.26% (1.0)	Full blood count normal 5.26% (1.0)	Seizure 5.26% (1.0)	Pain 5.26% (1.0)
	18-65	Headache 4.16% (102198.0)	Pyrexia 3.45% (84727.0)	Fatigue 3.40% (83690.0)	Pain 3.09% (76017.0)	Chills 2.90% (71363.0)	Headache 4.05% (45227.0)	Fatigue 3.42% (38156.0)	Pyrexia 3.05% (34109.0)	Pain 3.00% (33475.0)	Chills 2.59% (28881.0)	Headache 4.05% (43912.0)	Pyrexia 3.67% (39849.0)	Fatigue 3.38% (36683.0)	Pain 3.09% (33557.0)	Chills 3.06% (33176.0)	Headache 5.08% (12818.0)	Pyrexia 4.19% (10561.0)	Chills 3.63% (9146.0)	Pain 3.50% (8819.0)	Fatigue 3.44% (8674.0)	Headache 4.43% (222.0)	Pyrexia 3.93% (197.0)	COVID-19 3.53% (177.0)	Fatigue 3.19% (160.0)	Chills 3.09% (155.0)	Dizziness 4.33% (26.0)	Headache 3.16% (19.0)	Fatigue 2.83% (17.0)	Nausea 2.33% (14.0)	Pain 2.33% (14.0)
	>=65	COVID-19 3.12% (29815.0)	Fatigue 2.86% (27332.0)	Headache 2.66% (25464.0)	Pyrexia 2.50% (23906.0)	SARS-CoV-2 test positive 2.44% (23309.0)	COVID-19 3.93% (15359.0)	SARS-CoV-2 test positive 3.03% (11830.0)	Fatigue 2.66% (10378.0)	Headache 2.40% (9356.0)	Pyrexia 2.10% (8217.0)	Fatigue 3.05% (15835.0)	Headache 2.89% (14980.0)	Pyrexia 2.85% (14812.0)	Chills 2.46% (12774.0)	COVID-19 2.43% (12595.0)	COVID-19 3.75% (1688.0)	SARS-CoV-2 test positive 3.08% (1386.0)	Headache 2.40% (1081.0)	Fatigue 2.40% (1078.0)	Dyspnoea 2.08% (936.0)	COVID-19 8.18% (166.0)	SARS-CoV-2 test positive 5.37% (109.0)	Dyspnoea 2.27% (46.0)	Headache 2.22% (45.0)	Pyrexia 2.07% (42.0)	Incorrect dose administered 4.76% (7.0)	COVID-19 4.76% (7.0)	Incorrect product formulation administered 4.76% (7.0)	Wrong product administered 4.08% (6.0)	SARS-CoV-2 test positive 3.40% (5.0)
	UNKNOWN	Headache 4.07% (10614.0)	Pyrexia 3.87% (10092.0)	Fatigue 3.31% (8637.0)	Pain in extremity 3.13% (8171.0)	Chills 2.78% (7253.0)	COVID-19 3.94% (4845.0)	SARS-CoV-2 test 3.63% (4461.0)	Headache 3.61% (4430.0)	Drug ineffective 3.40% (4181.0)	Pain in extremity 3.30% (4059.0)	Pyrexia 3.96% (3731.0)	Headache 3.79% (3571.0)	Fatigue 3.21% (3025.0)	Pain in extremity 2.92% (2751.0)	Chills 2.76% (2600.0)	Headache 6.09% (2547.0)	Pyrexia 6.04% (2526.0)	Chills 4.42% (1848.0)	Pain 4.26% (1783.0)	Fatigue 4.11% (1721.0)	Pyrexia 3.33% (66.0)	Headache 3.33% (66.0)	Pain 3.18% (63.0)	Herpes zoster 2.83% (56.0)	Vaccination failure 2.77% (55.0)	COVID-19 50.00% (1.0)	SARS-CoV-2 test positive 50.00% (1.0)	NA 0.00% (0)	NA 0.00% (0)	NA 0.00% (0)
Male	ALL	Pyrexia 3.04% (34105.0)	Headache 2.93% (32806.0)	Fatigue 2.76% (30945.0)	COVID-19 2.56% (28713.0)	Chills 2.31% (25921.0)	COVID-19 2.95% (15718.0)	Headache 2.67% (14248.0)	Pyrexia 2.64% (14064.0)	Fatigue 2.60% (13826.0)	SARS-CoV-2 test positive 2.03% (10838.0)	Pyrexia 3.36% (15608.0)	Headache 2.99% (13885.0)	Fatigue 2.94% (13650.0)	Chills 2.65% (12303.0)	COVID-19 2.26% (10476.0)	Headache 3.83% (4602.0)	Pyrexia 3.61% (4336.0)	Chills 2.85% (3416.0)	Fatigue 2.84% (3410.0)	Pain 2.64% (3163.0)	COVID-19 5.52% (184.0)	SARS-CoV-2 test positive 3.87% (129.0)	Pyrexia 2.88% (96.0)	Chills 2.25% (75.0)	Headache 2.04% (68.0)	Incorrect product formulation administered 4.79% (9.0)	Incorrect dose administered 4.26% (8.0)	Dizziness 3.72% (7.0)	Pain 3.19% (6.0)	Interchange of vaccine products 2.66% (5.0)
	<5	No adverse event 9.06% (358.0)	Product administered to patient of inappropriate age 4.91% (194.0)	Pyrexia 4.58% (181.0)	Expired product administered 4.12% (163.0)	Incorrect dose administered 3.26% (129.0)	Product administered to patient of inappropriate age 9.18% (173.0)	No adverse event 9.08% (171.0)	Incorrect dose administered 4.67% (88.0)	Pyrexia 4.35% (82.0)	Product preparation issue 2.55% (48.0)	No adverse event 9.26% (187.0)	Expired product administered 6.58% (133.0)	Pyrexia 4.85% (98.0)	Product storage error 3.61% (73.0)	Inappropriate schedule of product administration 2.18% (44.0)	Syncope 5.88% (2.0)	Myalgia 5.88% (2.0)	Chest pain 2.94% (1.0)	Wheezing 2.94% (1.0)	Metabolic function test 2.94% (1.0)	Sleep disorder 7.14% (1.0)	Breast feeding 7.14% (1.0)	Abdominal pain upper 7.14% (1.0)	Pain 7.14% (1.0)	Illness 7.14% (1.0)	Incorrect dose administered 100.00% (1.0)	NA 0.00% (0)	NA 0.00% (0)	NA 0.00% (0)	NA 0.00% (0)
	5-12	No adverse event 7.58% (1362.0)	Incorrect dose administered 6.02% (1082.0)	Expired product administered 5.29% (951.0)	Product preparation issue 5.05% (908.0)	Product administered to patient of inappropriate age 4.85% (871.0)	No adverse event 7.28% (1264.0)	Incorrect dose administered 5.97% (1036.0)	Expired product administered 5.28% (916.0)	Product preparation issue 5.23% (907.0)	Product administered to patient of inappropriate age 4.38% (760.0)	Product administered to patient of inappropriate age 19.55% (105.0)	No adverse event 17.88% (96.0)	Incorrect dose administered 8.01% (43.0)	Expired product administered 6.52% (35.0)	Wrong product administered 5.03% (27.0)	Product administered to patient of inappropriate age 22.73% (5.0)	Incorrect dose administered 9.09% (2.0)	Pain in extremity 4.55% (1.0)	Headache 4.55% (1.0)	Lumbar puncture 4.55% (1.0)	Vomiting 3.51% (2.0)	Abdominal distension 3.51% (2.0)	Pyrexia 3.51% (2.0)	Abdominal X-ray 1.75% (1.0)	Pain 1.75% (1.0)	NA 0.00% (0)	NA 0.00% (0)	NA 0.00% (0)	NA 0.00% (0)	NA 0.00% (0)
	12-18	Product administered to patient of inappropriate age 9.39% (4515.0)	No adverse event 4.05% (1947.0)	Product storage error 2.70% (1299.0)	Chest pain 2.51% (1209.0)	Dizziness 2.50% (1204.0)	Product storage error 2.87% (1200.0)	Chest pain 2.85% (1191.0)	Dizziness 2.85% (1189.0)	Pyrexia 2.58% (1077.0)	Headache 2.20% (921.0)	Product administered to patient of inappropriate age 61.66% (3171.0)	No adverse event 17.48% (899.0)	Product storage error 1.89% (97.0)	Interchange of vaccine products 1.54% (79.0)	Pain in extremity 1.28% (66.0)	Product administered to patient of inappropriate age 54.87% (592.0)	No adverse event 17.61% (190.0)	Off label use 3.52% (38.0)	Pyrexia 1.95% (21.0)	Headache 1.76% (19.0)	Product administered to patient of inappropriate age 24.69% (20.0)	Myocarditis 4.94% (4.0)	Troponin increased 3.70% (3.0)	Interchange of vaccine products 2.47% (2.0)	No adverse event 2.47% (2.0)	NA 0.00% (0)	NA 0.00% (0)	NA 0.00% (0)	NA 0.00% (0)	NA 0.00% (0)
	18-65	Headache 3.60% (23165.0)	Pyrexia 3.41% (21969.0)	Fatigue 3.06% (19730.0)	Chills 2.76% (17752.0)	Pain 2.62% (16910.0)	Headache 3.38% (9765.0)	Fatigue 3.00% (8682.0)	Pyrexia 2.94% (8490.0)	Dizziness 2.52% (7272.0)	Pain 2.50% (7226.0)	Pyrexia 3.77% (9925.0)	Headache 3.64% (9579.0)	Fatigue 3.16% (8318.0)	Chills 3.04% (7997.0)	Pain 2.68% (7047.0)	Headache 4.19% (3772.0)	Pyrexia 3.88% (3495.0)	Chills 3.17% (2855.0)	Dizziness 3.12% (2814.0)	Fatigue 2.99% (2691.0)	COVID-19 4.89% (81.0)	Pyrexia 3.50% (58.0)	SARS-CoV-2 test positive 3.44% (57.0)	Headache 2.77% (46.0)	Chills 2.35% (39.0)	Dizziness 5.30% (7.0)	Chest pain 3.79% (5.0)	Pain 3.79% (5.0)	Interchange of vaccine products 3.03% (4.0)	Loss of consciousness 3.03% (4.0)
	>=65	COVID-19 4.29% (14765.0)	SARS-CoV-2 test positive 3.43% (11801.0)	Fatigue 2.35% (8110.0)	Pyrexia 2.29% (7887.0)	Dyspnoea 1.85% (6359.0)	COVID-19 5.08% (7612.0)	SARS-CoV-2 test positive 4.04% (6046.0)	Fatigue 2.14% (3206.0)	Dyspnoea 2.04% (3051.0)	Pyrexia 1.94% (2911.0)	COVID-19 3.52% (6165.0)	SARS-CoV-2 test positive 2.83% (4950.0)	Pyrexia 2.68% (4685.0)	Fatigue 2.60% (4556.0)	Chills 2.10% (3677.0)	COVID-19 4.79% (891.0)	SARS-CoV-2 test positive 3.94% (733.0)	Dyspnoea 2.27% (422.0)	Death 1.97% (367.0)	Fatigue 1.80% (335.0)	COVID-19 9.55% (94.0)	SARS-CoV-2 test positive 7.01% (69.0)	Dyspnoea 2.13% (21.0)	Asthenia 2.03% (20.0)	Pyrexia 1.83% (18.0)	Incorrect product formulation administered 9.09% (5.0)	Incorrect dose administered 7.27% (4.0)	COVID-19 5.45% (3.0)	SARS-CoV-2 test positive 5.45% (3.0)	Fatigue 3.64% (2.0)
	UNKNOWN	Pyrexia 4.00% (2467.0)	COVID-19 3.67% (2266.0)	Headache 3.57% (2201.0)	SARS-CoV-2 test 3.39% (2092.0)	Fatigue 3.28% (2024.0)	COVID-19 5.08% (1677.0)	SARS-CoV-2 test 4.74% (1563.0)	Drug ineffective 4.22% (1391.0)	Pyrexia 3.15% (1039.0)	Pain in extremity 3.10% (1024.0)	Pyrexia 4.80% (865.0)	Fatigue 3.97% (715.0)	Headache 3.97% (714.0)	Pain in extremity 3.42% (615.0)	Chills 3.37% (607.0)	Pyrexia 5.37% (547.0)	Headache 5.19% (529.0)	Fatigue 3.62% (369.0)	Chills 3.51% (357.0)	Pain 3.40% (346.0)	Chills 3.16% (17.0)	Pyrexia 2.97% (16.0)	Headache 2.79% (15.0)	Pain 2.23% (12.0)	SARS-CoV-2 test 2.04% (11.0)	NA 0.00% (0)	NA 0.00% (0)	NA 0.00% (0)	NA 0.00% (0)	NA 0.00% (0)
Female	ALL	Headache 4.03% (105359.0)	Fatigue 3.39% (88521.0)	Pyrexia 3.25% (84925.0)	Pain 2.94% (76872.0)	Chills 2.76% (72134.0)	Headache 3.91% (46443.0)	Fatigue 3.34% (39657.0)	Pyrexia 2.87% (34157.0)	Pain 2.84% (33824.0)	Chills 2.42% (28826.0)	Headache 3.93% (47664.0)	Pyrexia 3.46% (41958.0)	Fatigue 3.40% (41231.0)	Chills 2.94% (35618.0)	Pain 2.92% (35393.0)	Headache 5.33% (10986.0)	Pyrexia 4.17% (8601.0)	Chills 3.65% (7528.0)	Pain 3.62% (7465.0)	Fatigue 3.61% (7450.0)	Headache 4.61% (247.0)	Pyrexia 3.70% (198.0)	Pain 3.34% (179.0)	Fatigue 3.08% (165.0)	COVID-19 3.04% (163.0)	Headache 3.27% (19.0)	Dizziness 3.27% (19.0)	Fatigue 3.10% (18.0)	Pyrexia 1.89% (11.0)	Pain 1.89% (11.0)
	<5	No adverse event 9.07% (365.0)	Product administered to patient of inappropriate age 5.19% (209.0)	Expired product administered 4.95% (199.0)	Pyrexia 4.72% (190.0)	Incorrect dose administered 3.58% (144.0)	Product administered to patient of inappropriate age 9.43% (184.0)	No adverse event 9.12% (178.0)	Incorrect dose administered 5.28% (103.0)	Pyrexia 4.05% (79.0)	Inappropriate schedule of product administration 2.61% (51.0)	No adverse event 9.30% (187.0)	Expired product administered 7.81% (157.0)	Pyrexia 5.42% (109.0)	Product storage error 4.38% (88.0)	Incorrect dose administered 2.04% (41.0)	Headache 6.78% (4.0)	Myalgia 5.08% (3.0)	Nausea 5.08% (3.0)	Dizziness 5.08% (3.0)	Vomiting 5.08% (3.0)	Cough 25.00% (1.0)	Headache 25.00% (1.0)	Oropharyngeal pain 25.00% (1.0)	Vomiting 25.00% (1.0)	NA 0.00% (0)	NA 0.00% (0)	NA 0.00% (0)	NA 0.00% (0)	NA 0.00% (0)	NA 0.00% (0)
	5-12	No adverse event 7.68% (1354.0)	Incorrect dose administered 6.08% (1073.0)	Expired product administered 5.00% (882.0)	Product administered to patient of inappropriate age 4.95% (873.0)	Product preparation issue 4.73% (835.0)	No adverse event 7.42% (1264.0)	Incorrect dose administered 6.07% (1035.0)	Expired product administered 5.05% (860.0)	Product preparation issue 4.88% (832.0)	Product administered to patient of inappropriate age 4.50% (767.0)	Product administered to patient of inappropriate age 18.00% (101.0)	No adverse event 16.04% (90.0)	Incorrect dose administered 6.77% (38.0)	Wrong product administered 6.06% (34.0)	Incorrect product formulation administered 5.53% (31.0)	Product administered to patient of inappropriate age 13.64% (3.0)	Off label use 9.09% (2.0)	Pain 9.09% (2.0)	Rash 4.55% (1.0)	Pruritus 4.55% (1.0)	Wrong product administered 16.67% (2.0)	Poor quality product administered 8.33% (1.0)	Red blood cell count decreased 8.33% (1.0)	Dysuria 8.33% (1.0)	Product administered to patient of inappropriate age 8.33% (1.0)	Product administered to patient of inappropriate age 100.00% (1.0)	NA 0.00% (0)	NA 0.00% (0)	NA 0.00% (0)	NA 0.00% (0)
	12-18	Product administered to patient of inappropriate age 10.61% (5289.0)	No adverse event 4.23% (2109.0)	Dizziness 3.93% (1959.0)	Product storage error 2.58% (1287.0)	Syncope 2.56% (1278.0)	Dizziness 4.56% (1927.0)	Syncope 3.00% (1267.0)	Product storage error 2.79% (1182.0)	Headache 2.64% (1117.0)	Nausea 2.56% (1081.0)	Product administered to patient of inappropriate age 61.45% (4013.0)	No adverse event 16.66% (1088.0)	Interchange of vaccine products 1.64% (107.0)	Product storage error 1.58% (103.0)	Pain in extremity 1.44% (94.0)	Product administered to patient of inappropriate age 57.07% (525.0)	No adverse event 15.00% (138.0)	Off label use 4.02% (37.0)	Interchange of vaccine products 1.96% (18.0)	Headache 1.96% (18.0)	Product administered to patient of inappropriate age 13.89% (10.0)	Unevaluable event 4.17% (3.0)	Full blood count 2.78% (2.0)	Vomiting 2.78% (2.0)	Metabolic function test 2.78% (2.0)	Product administered to patient of inappropriate age 10.53% (2.0)	Loss of consciousness 5.26% (1.0)	Full blood count normal 5.26% (1.0)	Seizure 5.26% (1.0)	Pain 5.26% (1.0)
	18-65	Headache 4.36% (78598.0)	Fatigue 3.53% (63622.0)	Pyrexia 3.46% (62402.0)	Pain 3.27% (58831.0)	Chills 2.96% (53340.0)	Headache 4.29% (35272.0)	Fatigue 3.57% (29312.0)	Pain 3.18% (26108.0)	Pyrexia 3.10% (25470.0)	Chills 2.67% (21905.0)	Headache 4.19% (34161.0)	Pyrexia 3.65% (29770.0)	Fatigue 3.46% (28238.0)	Pain 3.24% (26415.0)	Chills 3.07% (25071.0)	Headache 5.58% (8977.0)	Pyrexia 4.36% (7016.0)	Chills 3.88% (6244.0)	Pain 3.84% (6180.0)	Fatigue 3.69% (5938.0)	Headache 5.27% (172.0)	Pyrexia 4.16% (136.0)	Pain 3.64% (119.0)	Fatigue 3.61% (118.0)	Chills 3.55% (116.0)	Dizziness 4.07% (19.0)	Headache 3.43% (16.0)	Fatigue 3.43% (16.0)	Nausea 2.14% (10.0)	Pyrexia 2.14% (10.0)
	>=65	Headache 3.17% (19183.0)	Fatigue 3.15% (19067.0)	Pyrexia 2.62% (15892.0)	COVID-19 2.46% (14876.0)	Chills 2.36% (14318.0)	COVID-19 3.21% (7654.0)	Fatigue 2.98% (7113.0)	Headache 2.94% (7005.0)	SARS-CoV-2 test positive 2.41% (5741.0)	Pyrexia 2.21% (5267.0)	Headache 3.33% (11342.0)	Fatigue 3.29% (11192.0)	Pyrexia 2.95% (10045.0)	Chills 2.65% (9025.0)	Pain in extremity 2.47% (8389.0)	Headache 3.04% (796.0)	COVID-19 3.03% (793.0)	Fatigue 2.81% (736.0)	SARS-CoV-2 test positive 2.48% (650.0)	Pyrexia 2.13% (557.0)	COVID-19 6.19% (62.0)	Headache 3.80% (38.0)	SARS-CoV-2 test positive 3.60% (36.0)	Pain 2.60% (26.0)	Fatigue 2.40% (24.0)	Wrong product administered 6.52% (6.0)	COVID-19 4.35% (4.0)	Myalgia 3.26% (3.0)	Incorrect dose administered 3.26% (3.0)	SARS-CoV-2 test positive 2.17% (2.0)
	UNKNOWN	Headache 4.43% (5991.0)	Pyrexia 3.72% (5033.0)	Fatigue 3.45% (4675.0)	Pain in extremity 3.45% (4669.0)	Chills 2.85% (3856.0)	Headache 3.95% (2683.0)	Pain in extremity 3.52% (2389.0)	COVID-19 3.37% (2286.0)	SARS-CoV-2 test 3.28% (2228.0)	Fatigue 3.19% (2167.0)	Headache 4.31% (2082.0)	Pyrexia 4.09% (1975.0)	Fatigue 3.56% (1720.0)	Pain in extremity 3.39% (1635.0)	Chills 3.08% (1487.0)	Headache 6.53% (1190.0)	Pyrexia 5.53% (1007.0)	Chills 4.37% (797.0)	Fatigue 4.20% (766.0)	Pain 4.13% (753.0)	Pyrexia 3.80% (38.0)	Headache 3.60% (36.0)	Pain 3.40% (34.0)	Chills 2.30% (23.0)	Fatigue 2.20% (22.0)	COVID-19 50.00% (1.0)	SARS-CoV-2 test positive 50.00% (1.0)	NA 0.00% (0)	NA 0.00% (0)	NA 0.00% (0)
Unknown	ALL	Expired product administered 5.34% (4621.0)	Product storage error 4.05% (3501.0)	Pyrexia 3.57% (3090.0)	Headache 3.49% (3021.0)	No adverse event 3.15% (2722.0)	No adverse event 3.48% (1141.0)	COVID-19 3.33% (1092.0)	Headache 3.24% (1065.0)	Fatigue 3.00% (986.0)	Pyrexia 2.79% (916.0)	Expired product administered 10.15% (3872.0)	Product storage error 6.27% (2390.0)	Poor quality product administered 4.76% (1814.0)	No adverse event 4.05% (1545.0)	Product temperature excursion issue 2.98% (1136.0)	Pyrexia 6.87% (1028.0)	Headache 6.02% (901.0)	Chills 4.97% (744.0)	Pain 4.86% (727.0)	Fatigue 4.26% (638.0)	COVID-19 8.08% (47.0)	Vaccination failure 6.87% (40.0)	Herpes zoster 6.87% (40.0)	Headache 3.44% (20.0)	Pain 3.26% (19.0)	No adverse event 50.00% (1.0)	Wrong product administered 50.00% (1.0)	NA 0.00% (0)	NA 0.00% (0)	NA 0.00% (0)
	<5	No adverse event 18.98% (26.0)	Product storage error 8.76% (12.0)	Expired product administered 8.03% (11.0)	Product administered to patient of inappropriate age 6.57% (9.0)	Exposure via breast milk 5.84% (8.0)	Overdose 11.54% (3.0)	Exposure via breast milk 7.69% (2.0)	Product preparation issue 7.69% (2.0)	Product administered to patient of inappropriate age 7.69% (2.0)	Interchange of vaccine products 7.69% (2.0)	No adverse event 23.64% (26.0)	Product storage error 10.91% (12.0)	Expired product administered 9.09% (10.0)	Product administered to patient of inappropriate age 6.36% (7.0)	Exposure via breast milk 5.45% (6.0)	NA 0.00% (0)	NA 0.00% (0)	NA 0.00% (0)	NA 0.00% (0)	NA 0.00% (0)	Poor quality product administered 100.00% (1.0)	NA 0.00% (0)	NA 0.00% (0)	NA 0.00% (0)	NA 0.00% (0)	NA 0.00% (0)	NA 0.00% (0)	NA 0.00% (0)	NA 0.00% (0)	NA 0.00% (0)
	5-12	No adverse event 37.19% (511.0)	Product preparation issue 28.82% (396.0)	Product storage error 10.19% (140.0)	Underdose 7.50% (103.0)	Wrong technique in product usage process 2.47% (34.0)	No adverse event 37.41% (496.0)	Product preparation issue 29.86% (396.0)	Product storage error 10.56% (140.0)	Underdose 7.77% (103.0)	Wrong technique in product usage process 2.56% (34.0)	No adverse event 31.91% (15.0)	Product administered to patient of inappropriate age 17.02% (8.0)	Accidental overdose 8.51% (4.0)	Wrong product administered 8.51% (4.0)	Expired product administered 6.38% (3.0)	NA 0.00% (0)	NA 0.00% (0)	NA 0.00% (0)	NA 0.00% (0)	NA 0.00% (0)	Wrong product administered 100.00% (1.0)	NA 0.00% (0)	NA 0.00% (0)	NA 0.00% (0)	NA 0.00% (0)	NA 0.00% (0)	NA 0.00% (0)	NA 0.00% (0)	NA 0.00% (0)	NA 0.00% (0)
	12-18	Product administered to patient of inappropriate age 26.52% (279.0)	Product storage error 14.92% (157.0)	No adverse event 6.94% (73.0)	Expired product administered 3.42% (36.0)	Off label use 2.85% (30.0)	Product storage error 23.08% (153.0)	No adverse event 7.84% (52.0)	Expired product administered 4.98% (33.0)	Product preparation issue 3.77% (25.0)	Dizziness 2.11% (14.0)	Product administered to patient of inappropriate age 71.88% (207.0)	No adverse event 6.25% (18.0)	Poor quality product administered 3.12% (9.0)	Product temperature excursion issue 2.78% (8.0)	Inappropriate schedule of product administration 2.43% (7.0)	Product administered to patient of inappropriate age 60.42% (58.0)	Off label use 26.04% (25.0)	No adverse event 3.12% (3.0)	Underdose 3.12% (3.0)	Pain in extremity 1.04% (1.0)	Blindness 20.00% (1.0)	Eye pain 20.00% (1.0)	Fatigue 20.00% (1.0)	Headache 20.00% (1.0)	Photophobia 20.00% (1.0)	NA 0.00% (0)	NA 0.00% (0)	NA 0.00% (0)	NA 0.00% (0)	NA 0.00% (0)
	18-65	Expired product administered 11.56% (1569.0)	Product storage error 7.39% (1003.0)	No adverse event 6.06% (823.0)	Headache 3.20% (435.0)	Pyrexia 2.62% (356.0)	Product storage error 7.19% (465.0)	No adverse event 6.88% (445.0)	Expired product administered 5.38% (348.0)	Headache 2.94% (190.0)	Fatigue 2.51% (162.0)	Expired product administered 20.47% (1182.0)	Product storage error 9.00% (520.0)	No adverse event 6.18% (357.0)	Headache 2.98% (172.0)	Pyrexia 2.67% (154.0)	Headache 5.53% (69.0)	Pyrexia 4.01% (50.0)	Chills 3.77% (47.0)	Fatigue 3.61% (45.0)	Expired product administered 3.13% (39.0)	COVID-19 9.30% (8.0)	Nausea 4.65% (4.0)	Fatigue 4.65% (4.0)	Headache 4.65% (4.0)	SARS-CoV-2 test positive 4.65% (4.0)	No adverse event 50.00% (1.0)	Wrong product administered 50.00% (1.0)	NA 0.00% (0)	NA 0.00% (0)	NA 0.00% (0)
	>=65	Expired product administered 13.52% (876.0)	Product storage error 7.13% (462.0)	No adverse event 5.97% (387.0)	COVID-19 2.69% (174.0)	Fatigue 2.39% (155.0)	No adverse event 4.97% (117.0)	Product storage error 4.42% (104.0)	COVID-19 3.95% (93.0)	Expired product administered 3.69% (87.0)	Headache 2.55% (60.0)	Expired product administered 20.14% (783.0)	Product storage error 9.16% (356.0)	No adverse event 6.87% (267.0)	Headache 2.26% (88.0)	Fatigue 2.24% (87.0)	Fatigue 3.66% (7.0)	Expired product administered 3.14% (6.0)	Injection site pain 3.14% (6.0)	Pyrexia 2.62% (5.0)	Pain in extremity 2.62% (5.0)	COVID-19 22.22% (10.0)	SARS-CoV-2 test 11.11% (5.0)	SARS-CoV-2 test positive 8.89% (4.0)	Dyspnoea 6.67% (3.0)	Fatigue 4.44% (2.0)	NA 0.00% (0)	NA 0.00% (0)	NA 0.00% (0)	NA 0.00% (0)	NA 0.00% (0)
	UNKNOWN	Pyrexia 4.06% (2592.0)	Headache 3.79% (2422.0)	Expired product administered 3.29% (2105.0)	Poor quality product administered 3.19% (2040.0)	Fatigue 3.03% (1938.0)	COVID-19 4.01% (882.0)	Drug ineffective 3.97% (874.0)	Headache 3.66% (804.0)	Fatigue 3.43% (755.0)	Pyrexia 3.26% (717.0)	Expired product administered 6.74% (1891.0)	Poor quality product administered 6.22% (1744.0)	Product storage error 5.35% (1499.0)	Product temperature excursion issue 3.74% (1049.0)	Vaccination complication 3.21% (900.0)	Pyrexia 7.24% (972.0)	Headache 6.17% (828.0)	Chills 5.17% (694.0)	Pain 5.09% (684.0)	Fatigue 4.36% (586.0)	Herpes zoster 9.01% (40.0)	Vaccination failure 9.01% (40.0)	COVID-19 6.53% (29.0)	Pain 3.83% (17.0)	Pain in extremity 3.83% (17.0)	NA 0.00% (0)	NA 0.00% (0)	NA 0.00% (0)	NA 0.00% (0)	NA 0.00% (0)
