# Supplementary material for: Adverse Events of COVID-19 Vaccines in the United States: Temporal and Spatial Analysis
Source: JMIR Public Health Surveill. 2024 Jul 15;10:e51007. doi: 10.2196/51007 (PMC11287098; doi:10.2196/51007)
Supplement: Multimedia Appendix 2 [file publichealth_v10i1e51007_app2.zip › Multimedia Appendix 2/Covid-19_vaccine_2021.xlsx]

## Sheet: Sheet1
		ALL					PFIZER\BIONTECH					MODERNA					JANSSEN					UNKNOWN MANUFACTURER					NOVAVAX
ALL	ALL	Headache 4.13% (123063.0)	Pyrexia 3.52% (105058.0)	Fatigue 3.44% (102584.0)	Chills 3.01% (89614.0)	Pain 2.94% (87710.0)	Headache 3.92% (51339.0)	Fatigue 3.33% (43703.0)	Pyrexia 3.08% (40322.0)	Pain 2.79% (36619.0)	Chills 2.59% (33895.0)	Headache 4.08% (55726.0)	Pyrexia 3.75% (51198.0)	Fatigue 3.51% (47897.0)	Chills 3.24% (44207.0)	Pain 2.94% (40187.0)	Headache 5.28% (15701.0)	Pyrexia 4.46% (13268.0)	Chills 3.80% (11300.0)	Fatigue 3.62% (10778.0)	Pain 3.59% (10691.0)	Headache 4.54% (297.0)	Pyrexia 4.13% (270.0)	Pain 3.26% (213.0)	Chills 3.24% (212.0)	Fatigue 3.15% (206.0)	NA 0.00% (0)	NA 0.00% (0)	NA 0.00% (0)	NA 0.00% (0)	NA 0.00% (0)
	<5	Product administered to patient of inappropriate age 8.68% (91.0)	Headache 5.34% (56.0)	Myalgia 4.10% (43.0)	Pyrexia 4.10% (43.0)	No adverse event 3.82% (40.0)	Product administered to patient of inappropriate age 14.15% (88.0)	No adverse event 6.11% (38.0)	Headache 4.02% (25.0)	Pyrexia 3.22% (20.0)	Exposure via breast milk 2.57% (16.0)	Headache 8.22% (29.0)	Myalgia 7.08% (25.0)	Pyrexia 5.95% (21.0)	Exposure via breast milk 3.12% (11.0)	Chills 3.12% (11.0)	Myalgia 5.71% (4.0)	Headache 2.86% (2.0)	Dizziness 2.86% (2.0)	Vomiting 2.86% (2.0)	Nausea 2.86% (2.0)	Breast feeding 33.33% (1.0)	Illness 33.33% (1.0)	SARS-CoV-2 test 33.33% (1.0)	NA 0.00% (0)	NA 0.00% (0)	NA 0.00% (0)	NA 0.00% (0)	NA 0.00% (0)	NA 0.00% (0)	NA 0.00% (0)
	5-12	No adverse event 9.43% (1497.0)	Product administered to patient of inappropriate age 7.24% (1149.0)	Product preparation issue 6.20% (985.0)	Incorrect dose administered 5.32% (845.0)	Vomiting 2.62% (416.0)	No adverse event 9.50% (1477.0)	Product administered to patient of inappropriate age 6.87% (1068.0)	Product preparation issue 6.33% (985.0)	Incorrect dose administered 5.29% (823.0)	Vomiting 2.66% (413.0)	Product administered to patient of inappropriate age 26.98% (75.0)	Incorrect dose administered 7.55% (21.0)	No adverse event 7.19% (20.0)	Wrong product administered 3.96% (11.0)	Pyrexia 2.88% (8.0)	Product administered to patient of inappropriate age 13.89% (5.0)	Chills 5.56% (2.0)	Headache 5.56% (2.0)	Nausea 5.56% (2.0)	Fatigue 5.56% (2.0)	Wrong product administered 23.08% (3.0)	Dysuria 7.69% (1.0)	Product administered to patient of inappropriate age 7.69% (1.0)	Red blood cell count decreased 7.69% (1.0)	Poor quality product administered 7.69% (1.0)	NA 0.00% (0)	NA 0.00% (0)	NA 0.00% (0)	NA 0.00% (0)	NA 0.00% (0)
	12-18	Product administered to patient of inappropriate age 10.62% (8316.0)	No adverse event 3.69% (2890.0)	Dizziness 3.58% (2806.0)	Syncope 2.37% (1854.0)	Headache 2.30% (1798.0)	Dizziness 4.12% (2766.0)	Syncope 2.74% (1840.0)	Headache 2.54% (1704.0)	Pyrexia 2.40% (1613.0)	Nausea 2.34% (1572.0)	Product administered to patient of inappropriate age 64.82% (5967.0)	No adverse event 16.51% (1520.0)	Interchange of vaccine products 1.67% (154.0)	Pain in extremity 1.48% (136.0)	Inappropriate schedule of product administration 0.86% (79.0)	Product administered to patient of inappropriate age 56.85% (1009.0)	No adverse event 16.28% (289.0)	Off label use 4.96% (88.0)	Pyrexia 2.08% (37.0)	Headache 1.92% (34.0)	Product administered to patient of inappropriate age 24.17% (29.0)	Unevaluable event 3.33% (4.0)	Myocarditis 3.33% (4.0)	Troponin increased 2.50% (3.0)	Troponin 2.50% (3.0)	NA 0.00% (0)	NA 0.00% (0)	NA 0.00% (0)	NA 0.00% (0)	NA 0.00% (0)
	18-65	Headache 4.50% (90087.0)	Pyrexia 3.72% (74536.0)	Fatigue 3.60% (72160.0)	Pain 3.28% (65689.0)	Chills 3.21% (64386.0)	Headache 4.36% (38458.0)	Fatigue 3.61% (31802.0)	Pyrexia 3.29% (29002.0)	Pain 3.15% (27748.0)	Chills 2.85% (25166.0)	Headache 4.39% (39192.0)	Pyrexia 3.96% (35283.0)	Fatigue 3.59% (32034.0)	Chills 3.39% (30223.0)	Pain 3.30% (29460.0)	Headache 5.42% (12234.0)	Pyrexia 4.46% (10067.0)	Chills 3.92% (8855.0)	Pain 3.70% (8344.0)	Fatigue 3.62% (8177.0)	Headache 5.04% (203.0)	Pyrexia 4.57% (184.0)	Fatigue 3.65% (147.0)	Chills 3.53% (142.0)	Pain 3.40% (137.0)	NA 0.00% (0)	NA 0.00% (0)	NA 0.00% (0)	NA 0.00% (0)	NA 0.00% (0)
	>=65	Fatigue 3.18% (21921.0)	Headache 3.17% (21840.0)	Pyrexia 2.84% (19527.0)	Chills 2.62% (18003.0)	Pain in extremity 2.23% (15368.0)	Fatigue 2.94% (7755.0)	Headache 2.87% (7581.0)	COVID-19 2.40% (6329.0)	Pyrexia 2.37% (6249.0)	Chills 2.19% (5775.0)	Headache 3.40% (13211.0)	Fatigue 3.39% (13196.0)	Pyrexia 3.22% (12526.0)	Chills 2.98% (11574.0)	Pain in extremity 2.52% (9814.0)	Headache 2.96% (1006.0)	Fatigue 2.77% (942.0)	COVID-19 2.76% (938.0)	SARS-CoV-2 test positive 2.28% (777.0)	Pyrexia 2.11% (717.0)	Headache 2.98% (42.0)	Dyspnoea 2.62% (37.0)	COVID-19 2.48% (35.0)	Pyrexia 2.48% (35.0)	Chills 2.27% (32.0)	NA 0.00% (0)	NA 0.00% (0)	NA 0.00% (0)	NA 0.00% (0)	NA 0.00% (0)
	UNKNOWN	Headache 4.61% (8963.0)	Pyrexia 4.54% (8837.0)	Fatigue 3.56% (6922.0)	Pain in extremity 3.28% (6373.0)	Chills 3.24% (6308.0)	Headache 3.99% (3260.0)	Pyrexia 3.72% (3042.0)	COVID-19 3.49% (2853.0)	Pain in extremity 3.31% (2701.0)	Fatigue 3.26% (2660.0)	Pyrexia 4.35% (3302.0)	Headache 4.26% (3228.0)	Fatigue 3.42% (2597.0)	Pain in extremity 3.18% (2414.0)	Chills 3.12% (2369.0)	Pyrexia 6.77% (2444.0)	Headache 6.72% (2423.0)	Chills 5.01% (1807.0)	Pain 4.63% (1672.0)	Fatigue 4.53% (1635.0)	Headache 5.37% (52.0)	Pyrexia 5.06% (49.0)	Pain 4.86% (47.0)	Chills 3.93% (38.0)	Herpes zoster 3.62% (35.0)	NA 0.00% (0)	NA 0.00% (0)	NA 0.00% (0)	NA 0.00% (0)	NA 0.00% (0)
Male	ALL	Pyrexia 3.48% (28745.0)	Headache 3.43% (28379.0)	Fatigue 3.08% (25457.0)	Chills 2.79% (23035.0)	Pain 2.46% (20330.0)	Headache 3.07% (11675.0)	Pyrexia 2.95% (11240.0)	Fatigue 2.84% (10824.0)	Dizziness 2.40% (9141.0)	Chills 2.26% (8604.0)	Pyrexia 3.90% (13374.0)	Headache 3.59% (12308.0)	Fatigue 3.34% (11451.0)	Chills 3.23% (11100.0)	Pain 2.57% (8833.0)	Headache 4.31% (4336.0)	Pyrexia 4.02% (4049.0)	Chills 3.24% (3266.0)	Fatigue 3.12% (3139.0)	Dizziness 2.95% (2972.0)	Pyrexia 3.72% (82.0)	Chills 2.95% (65.0)	Headache 2.72% (60.0)	Pain 2.18% (48.0)	Fatigue 1.95% (43.0)	NA 0.00% (0)	NA 0.00% (0)	NA 0.00% (0)	NA 0.00% (0)	NA 0.00% (0)
	<5	Product administered to patient of inappropriate age 11.79% (46.0)	Headache 5.64% (22.0)	Myalgia 4.62% (18.0)	No adverse event 4.10% (16.0)	Pyrexia 4.10% (16.0)	Product administered to patient of inappropriate age 18.57% (44.0)	No adverse event 6.33% (15.0)	Exposure via breast milk 4.22% (10.0)	Headache 3.80% (9.0)	Fatigue 3.38% (8.0)	Headache 10.83% (13.0)	Pyrexia 8.33% (10.0)	Myalgia 7.50% (9.0)	Chills 4.17% (5.0)	Fatigue 4.17% (5.0)	Syncope 6.67% (2.0)	Myalgia 6.67% (2.0)	Abdominal pain 3.33% (1.0)	Pulmonary embolism 3.33% (1.0)	Platelet count decreased 3.33% (1.0)	Breast feeding 33.33% (1.0)	Illness 33.33% (1.0)	SARS-CoV-2 test 33.33% (1.0)	NA 0.00% (0)	NA 0.00% (0)	NA 0.00% (0)	NA 0.00% (0)	NA 0.00% (0)	NA 0.00% (0)	NA 0.00% (0)
	5-12	Product administered to patient of inappropriate age 7.85% (572.0)	No adverse event 7.61% (554.0)	Incorrect dose administered 5.73% (417.0)	Product preparation issue 4.39% (320.0)	Pyrexia 2.84% (207.0)	No adverse event 7.60% (543.0)	Product administered to patient of inappropriate age 7.39% (528.0)	Incorrect dose administered 5.66% (404.0)	Product preparation issue 4.48% (320.0)	Pyrexia 2.87% (205.0)	Product administered to patient of inappropriate age 33.06% (41.0)	Incorrect dose administered 9.68% (12.0)	No adverse event 8.87% (11.0)	Wrong product administered 5.65% (7.0)	Pain in extremity 1.61% (2.0)	Product administered to patient of inappropriate age 17.65% (3.0)	Chills 5.88% (1.0)	Blood test 5.88% (1.0)	Incorrect dose administered 5.88% (1.0)	Seizure 5.88% (1.0)	NA 0.00% (0)	NA 0.00% (0)	NA 0.00% (0)	NA 0.00% (0)	NA 0.00% (0)	NA 0.00% (0)	NA 0.00% (0)	NA 0.00% (0)	NA 0.00% (0)	NA 0.00% (0)
	12-18	Product administered to patient of inappropriate age 9.72% (3726.0)	No adverse event 3.61% (1383.0)	Dizziness 2.81% (1076.0)	Chest pain 2.72% (1044.0)	Pyrexia 2.39% (917.0)	Dizziness 3.17% (1062.0)	Chest pain 3.07% (1028.0)	Pyrexia 2.62% (875.0)	Headache 2.28% (761.0)	Syncope 2.09% (700.0)	Product administered to patient of inappropriate age 65.16% (2553.0)	No adverse event 17.18% (673.0)	Interchange of vaccine products 1.66% (65.0)	Pain in extremity 1.35% (53.0)	Off label use 0.79% (31.0)	Product administered to patient of inappropriate age 56.47% (502.0)	No adverse event 18.67% (166.0)	Off label use 3.82% (34.0)	Pyrexia 2.25% (20.0)	Headache 2.14% (19.0)	Product administered to patient of inappropriate age 30.16% (19.0)	Myocarditis 6.35% (4.0)	Troponin increased 4.76% (3.0)	Chest pain 3.17% (2.0)	Interchange of vaccine products 3.17% (2.0)	NA 0.00% (0)	NA 0.00% (0)	NA 0.00% (0)	NA 0.00% (0)	NA 0.00% (0)
	18-65	Headache 4.02% (20401.0)	Pyrexia 3.78% (19186.0)	Fatigue 3.31% (16806.0)	Chills 3.14% (15932.0)	Pain 2.87% (14542.0)	Headache 3.71% (8273.0)	Pyrexia 3.21% (7158.0)	Fatigue 3.20% (7132.0)	Dizziness 2.86% (6372.0)	Pain 2.69% (5994.0)	Pyrexia 4.24% (8692.0)	Headache 4.16% (8530.0)	Chills 3.53% (7234.0)	Fatigue 3.49% (7154.0)	Pain 2.98% (6102.0)	Headache 4.54% (3557.0)	Pyrexia 4.19% (3281.0)	Chills 3.49% (2736.0)	Dizziness 3.42% (2679.0)	Fatigue 3.18% (2489.0)	Pyrexia 4.34% (55.0)	Headache 3.24% (41.0)	Chills 2.76% (35.0)	Fatigue 2.45% (31.0)	Pain 2.37% (30.0)	NA 0.00% (0)	NA 0.00% (0)	NA 0.00% (0)	NA 0.00% (0)	NA 0.00% (0)
	>=65	Fatigue 2.74% (6291.0)	Pyrexia 2.73% (6259.0)	COVID-19 2.72% (6241.0)	Chills 2.27% (5202.0)	Headache 2.25% (5154.0)	COVID-19 3.44% (3299.0)	SARS-CoV-2 test positive 2.88% (2756.0)	Fatigue 2.44% (2338.0)	Pyrexia 2.24% (2149.0)	Dyspnoea 2.04% (1957.0)	Pyrexia 3.24% (3873.0)	Fatigue 3.06% (3658.0)	Chills 2.75% (3293.0)	Headache 2.57% (3082.0)	COVID-19 2.02% (2423.0)	COVID-19 3.78% (494.0)	SARS-CoV-2 test positive 3.14% (411.0)	Fatigue 2.20% (288.0)	Dyspnoea 2.07% (270.0)	Headache 1.97% (257.0)	COVID-19 3.91% (25.0)	Chills 2.66% (17.0)	SARS-CoV-2 test positive 2.66% (17.0)	Dyspnoea 2.50% (16.0)	Pyrexia 2.19% (14.0)	NA 0.00% (0)	NA 0.00% (0)	NA 0.00% (0)	NA 0.00% (0)	NA 0.00% (0)
	UNKNOWN	Pyrexia 4.87% (2160.0)	Headache 4.19% (1858.0)	Fatigue 3.60% (1600.0)	Pain in extremity 3.33% (1478.0)	Chills 3.33% (1477.0)	COVID-19 4.50% (954.0)	SARS-CoV-2 test 4.23% (895.0)	Pyrexia 4.00% (847.0)	Headache 3.22% (682.0)	Pain in extremity 3.21% (681.0)	Pyrexia 5.31% (776.0)	Headache 4.53% (661.0)	Fatigue 4.15% (606.0)	Chills 3.81% (557.0)	Pain in extremity 3.73% (545.0)	Pyrexia 6.27% (525.0)	Headache 6.00% (502.0)	Chills 4.20% (351.0)	Fatigue 4.16% (348.0)	Pain 3.84% (321.0)	Chills 5.63% (13.0)	Headache 5.63% (13.0)	Pyrexia 5.19% (12.0)	Pain 4.76% (11.0)	Pain in extremity 2.60% (6.0)	NA 0.00% (0)	NA 0.00% (0)	NA 0.00% (0)	NA 0.00% (0)	NA 0.00% (0)
Female	ALL	Headache 4.40% (92151.0)	Fatigue 3.59% (75161.0)	Pyrexia 3.52% (73639.0)	Pain 3.14% (65660.0)	Chills 3.09% (64728.0)	Headache 4.28% (38897.0)	Fatigue 3.55% (32204.0)	Pyrexia 3.13% (28374.0)	Pain 3.03% (27491.0)	Chills 2.73% (24792.0)	Headache 4.27% (42522.0)	Pyrexia 3.70% (36869.0)	Fatigue 3.59% (35771.0)	Chills 3.26% (32490.0)	Pain 3.10% (30929.0)	Headache 5.71% (10508.0)	Pyrexia 4.47% (8220.0)	Chills 3.97% (7306.0)	Pain 3.85% (7087.0)	Fatigue 3.82% (7034.0)	Headache 5.51% (224.0)	Pyrexia 4.33% (176.0)	Pain 3.77% (153.0)	Fatigue 3.74% (152.0)	Chills 3.45% (140.0)	NA 0.00% (0)	NA 0.00% (0)	NA 0.00% (0)	NA 0.00% (0)	NA 0.00% (0)
	<5	Product administered to patient of inappropriate age 7.15% (45.0)	Headache 5.41% (34.0)	Myalgia 3.97% (25.0)	Pyrexia 3.97% (25.0)	No adverse event 3.82% (24.0)	Product administered to patient of inappropriate age 11.73% (44.0)	No adverse event 6.13% (23.0)	Headache 4.27% (16.0)	Pyrexia 3.73% (14.0)	Dizziness 2.67% (10.0)	Headache 7.48% (16.0)	Myalgia 7.48% (16.0)	Pyrexia 4.21% (9.0)	Arthralgia 2.80% (6.0)	Dizziness 2.34% (5.0)	Headache 5.00% (2.0)	Myalgia 5.00% (2.0)	Pyrexia 5.00% (2.0)	Vomiting 5.00% (2.0)	Urticaria 5.00% (2.0)	NA 0.00% (0)	NA 0.00% (0)	NA 0.00% (0)	NA 0.00% (0)	NA 0.00% (0)	NA 0.00% (0)	NA 0.00% (0)	NA 0.00% (0)	NA 0.00% (0)	NA 0.00% (0)
	5-12	Product administered to patient of inappropriate age 7.37% (554.0)	No adverse event 6.95% (522.0)	Incorrect dose administered 5.59% (420.0)	Product preparation issue 3.69% (277.0)	Vomiting 2.85% (214.0)	Product administered to patient of inappropriate age 7.10% (521.0)	No adverse event 6.99% (513.0)	Incorrect dose administered 5.60% (411.0)	Product preparation issue 3.78% (277.0)	Vomiting 2.89% (212.0)	Product administered to patient of inappropriate age 20.41% (30.0)	No adverse event 6.12% (9.0)	Incorrect dose administered 6.12% (9.0)	Pain 4.08% (6.0)	Pyrexia 4.08% (6.0)	Product administered to patient of inappropriate age 10.53% (2.0)	Pain 10.53% (2.0)	Rash 5.26% (1.0)	Feeling abnormal 5.26% (1.0)	Pruritus 5.26% (1.0)	Wrong product administered 16.67% (2.0)	Dysuria 8.33% (1.0)	Product administered to patient of inappropriate age 8.33% (1.0)	Red blood cell count decreased 8.33% (1.0)	Poor quality product administered 8.33% (1.0)	NA 0.00% (0)	NA 0.00% (0)	NA 0.00% (0)	NA 0.00% (0)	NA 0.00% (0)
	12-18	Product administered to patient of inappropriate age 11.12% (4368.0)	Dizziness 4.37% (1716.0)	No adverse event 3.79% (1488.0)	Syncope 2.90% (1141.0)	Headache 2.52% (988.0)	Dizziness 5.07% (1690.0)	Syncope 3.39% (1131.0)	Nausea 2.81% (937.0)	Headache 2.80% (933.0)	Pyrexia 2.19% (730.0)	Product administered to patient of inappropriate age 63.89% (3261.0)	No adverse event 16.50% (842.0)	Interchange of vaccine products 1.70% (87.0)	Pain in extremity 1.61% (82.0)	Unevaluable event 0.98% (50.0)	Product administered to patient of inappropriate age 56.68% (450.0)	No adverse event 15.11% (120.0)	Off label use 4.03% (32.0)	Interchange of vaccine products 2.27% (18.0)	Pyrexia 2.02% (16.0)	Product administered to patient of inappropriate age 17.54% (10.0)	Unevaluable event 5.26% (3.0)	Metabolic function test 3.51% (2.0)	Full blood count 3.51% (2.0)	Cardiac murmur 1.75% (1.0)	NA 0.00% (0)	NA 0.00% (0)	NA 0.00% (0)	NA 0.00% (0)	NA 0.00% (0)
	18-65	Headache 4.66% (69315.0)	Fatigue 3.71% (55072.0)	Pyrexia 3.70% (55034.0)	Pain 3.43% (50914.0)	Chills 3.24% (48205.0)	Headache 4.59% (30038.0)	Fatigue 3.75% (24549.0)	Pyrexia 3.32% (21722.0)	Pain 3.31% (21650.0)	Chills 2.93% (19141.0)	Headache 4.46% (30507.0)	Pyrexia 3.87% (26449.0)	Fatigue 3.62% (24765.0)	Pain 3.40% (23268.0)	Chills 3.35% (22885.0)	Headache 5.89% (8611.0)	Pyrexia 4.61% (6736.0)	Chills 4.15% (6072.0)	Pain 4.03% (5890.0)	Fatigue 3.86% (5645.0)	Headache 5.86% (159.0)	Pyrexia 4.68% (127.0)	Fatigue 4.17% (113.0)	Chills 3.95% (107.0)	Pain 3.91% (106.0)	NA 0.00% (0)	NA 0.00% (0)	NA 0.00% (0)	NA 0.00% (0)	NA 0.00% (0)
	>=65	Headache 3.64% (16555.0)	Fatigue 3.41% (15510.0)	Pyrexia 2.89% (13164.0)	Chills 2.79% (12698.0)	Pain in extremity 2.54% (11544.0)	Headache 3.43% (5729.0)	Fatigue 3.23% (5382.0)	Pyrexia 2.44% (4072.0)	Chills 2.41% (4022.0)	Pain 2.36% (3940.0)	Headache 3.77% (10045.0)	Fatigue 3.55% (9461.0)	Pyrexia 3.22% (8582.0)	Chills 3.08% (8214.0)	Pain in extremity 2.80% (7473.0)	Headache 3.59% (745.0)	Fatigue 3.12% (647.0)	Pyrexia 2.35% (489.0)	Pain 2.26% (470.0)	Chills 2.15% (447.0)	Headache 4.72% (36.0)	Pain 2.89% (22.0)	Pyrexia 2.76% (21.0)	Dyspnoea 2.62% (20.0)	Fatigue 2.62% (20.0)	NA 0.00% (0)	NA 0.00% (0)	NA 0.00% (0)	NA 0.00% (0)	NA 0.00% (0)
	UNKNOWN	Headache 4.89% (5084.0)	Pyrexia 4.26% (4434.0)	Fatigue 3.62% (3768.0)	Pain in extremity 3.54% (3679.0)	Chills 3.21% (3338.0)	Headache 4.37% (2011.0)	Pyrexia 3.57% (1645.0)	Pain in extremity 3.49% (1608.0)	Fatigue 3.28% (1509.0)	Pain 3.03% (1394.0)	Headache 4.63% (1910.0)	Pyrexia 4.33% (1786.0)	Fatigue 3.66% (1509.0)	Pain in extremity 3.57% (1473.0)	Chills 3.32% (1367.0)	Headache 7.01% (1134.0)	Pyrexia 6.04% (976.0)	Chills 4.81% (778.0)	Fatigue 4.53% (732.0)	Pain 4.43% (716.0)	Headache 5.58% (29.0)	Pyrexia 5.19% (27.0)	Pain 4.81% (25.0)	Fatigue 3.46% (18.0)	Chills 3.46% (18.0)	NA 0.00% (0)	NA 0.00% (0)	NA 0.00% (0)	NA 0.00% (0)	NA 0.00% (0)
Unknown	ALL	Pyrexia 4.35% (2674.0)	Headache 4.12% (2533.0)	Expired product administered 3.58% (2199.0)	Fatigue 3.20% (1966.0)	Chills 3.01% (1851.0)	No adverse event 3.83% (848.0)	Headache 3.47% (767.0)	Pyrexia 3.20% (708.0)	COVID-19 3.14% (695.0)	Fatigue 3.05% (675.0)	Expired product administered 6.23% (1626.0)	Poor quality product administered 5.71% (1490.0)	Product storage error 4.40% (1147.0)	Pyrexia 3.66% (955.0)	Headache 3.43% (896.0)	Pyrexia 7.70% (999.0)	Headache 6.61% (857.0)	Chills 5.61% (728.0)	Pain 5.22% (677.0)	Fatigue 4.66% (605.0)	Vaccination failure 9.03% (25.0)	Herpes zoster 8.66% (24.0)	Pain in extremity 4.69% (13.0)	Headache 4.69% (13.0)	Pain 4.33% (12.0)	NA 0.00% (0)	NA 0.00% (0)	NA 0.00% (0)	NA 0.00% (0)	NA 0.00% (0)
	<5	Exposure via breast milk 24.14% (7.0)	Pyrexia 6.90% (2.0)	Seizure 3.45% (1.0)	Rash 3.45% (1.0)	Psychotic disorder 3.45% (1.0)	Exposure via breast milk 20.00% (2.0)	Intercepted product dispensing error 10.00% (1.0)	Extra dose administered 10.00% (1.0)	Inappropriate schedule of product administration 10.00% (1.0)	Interchange of vaccine products 10.00% (1.0)	Exposure via breast milk 26.32% (5.0)	Pyrexia 10.53% (2.0)	Thinking abnormal 5.26% (1.0)	Delusion 5.26% (1.0)	Fatigue 5.26% (1.0)	NA 0.00% (0)	NA 0.00% (0)	NA 0.00% (0)	NA 0.00% (0)	NA 0.00% (0)	NA 0.00% (0)	NA 0.00% (0)	NA 0.00% (0)	NA 0.00% (0)	NA 0.00% (0)	NA 0.00% (0)	NA 0.00% (0)	NA 0.00% (0)	NA 0.00% (0)	NA 0.00% (0)
	5-12	No adverse event 38.95% (421.0)	Product preparation issue 35.89% (388.0)	Underdose 9.44% (102.0)	Product storage error 3.89% (42.0)	Wrong technique in product usage process 3.15% (34.0)	No adverse event 39.24% (421.0)	Product preparation issue 36.16% (388.0)	Underdose 9.51% (102.0)	Product storage error 3.91% (42.0)	Wrong technique in product usage process 3.17% (34.0)	Product administered to patient of inappropriate age 57.14% (4.0)	Illness 14.29% (1.0)	COVID-19 14.29% (1.0)	Poor quality product administered 14.29% (1.0)	NA 0.00% (0)	NA 0.00% (0)	NA 0.00% (0)	NA 0.00% (0)	NA 0.00% (0)	NA 0.00% (0)	Wrong product administered 100.00% (1.0)	NA 0.00% (0)	NA 0.00% (0)	NA 0.00% (0)	NA 0.00% (0)	NA 0.00% (0)	NA 0.00% (0)	NA 0.00% (0)	NA 0.00% (0)	NA 0.00% (0)
	12-18	Product administered to patient of inappropriate age 31.05% (222.0)	Product storage error 10.35% (74.0)	Off label use 3.78% (27.0)	Product preparation issue 3.36% (24.0)	Expired product administered 2.66% (19.0)	Product storage error 16.59% (73.0)	Product preparation issue 5.45% (24.0)	Expired product administered 4.32% (19.0)	Dizziness 3.18% (14.0)	Product preparation error 2.95% (13.0)	Product administered to patient of inappropriate age 83.61% (153.0)	Inappropriate schedule of product administration 2.73% (5.0)	No adverse event 2.73% (5.0)	Off label use 2.19% (4.0)	Poor quality product administered 1.09% (2.0)	Product administered to patient of inappropriate age 61.96% (57.0)	Off label use 23.91% (22.0)	No adverse event 3.26% (3.0)	Underdose 3.26% (3.0)	Interchange of vaccine products 1.09% (1.0)	NA 0.00% (0)	NA 0.00% (0)	NA 0.00% (0)	NA 0.00% (0)	NA 0.00% (0)	NA 0.00% (0)	NA 0.00% (0)	NA 0.00% (0)	NA 0.00% (0)	NA 0.00% (0)
	18-65	Expired product administered 7.17% (678.0)	Product storage error 4.38% (414.0)	Headache 3.93% (371.0)	No adverse event 3.90% (369.0)	Pyrexia 3.34% (316.0)	No adverse event 6.95% (324.0)	Expired product administered 5.75% (268.0)	Product storage error 5.64% (263.0)	Headache 3.15% (147.0)	Dizziness 2.68% (125.0)	Expired product administered 10.51% (376.0)	Headache 4.33% (155.0)	Pyrexia 3.97% (142.0)	Product storage error 3.91% (140.0)	Fatigue 3.21% (115.0)	Headache 5.68% (66.0)	Pyrexia 4.30% (50.0)	Chills 4.04% (47.0)	Fatigue 3.70% (43.0)	Pain 3.27% (38.0)	Nausea 6.00% (3.0)	Fatigue 6.00% (3.0)	Headache 6.00% (3.0)	Dizziness 4.00% (2.0)	Heart rate increased 4.00% (2.0)	NA 0.00% (0)	NA 0.00% (0)	NA 0.00% (0)	NA 0.00% (0)	NA 0.00% (0)
	>=65	Expired product administered 7.65% (305.0)	Headache 3.29% (131.0)	Fatigue 3.01% (120.0)	Pyrexia 2.61% (104.0)	Chills 2.58% (103.0)	No adverse event 4.74% (72.0)	Expired product administered 4.41% (67.0)	Product storage error 2.96% (45.0)	COVID-19 2.90% (44.0)	Headache 2.83% (43.0)	Expired product administered 10.27% (235.0)	Headache 3.67% (84.0)	Fatigue 3.36% (77.0)	Pyrexia 3.10% (71.0)	Chills 2.93% (67.0)	Fatigue 4.09% (7.0)	Incorrect dose administered 2.92% (5.0)	Pyrexia 2.92% (5.0)	Pain in extremity 2.92% (5.0)	Injection site pain 2.92% (5.0)	Dizziness 11.11% (1.0)	Asthenia 11.11% (1.0)	Dyspnoea 11.11% (1.0)	Incorrect dose administered 11.11% (1.0)	Fatigue 11.11% (1.0)	NA 0.00% (0)	NA 0.00% (0)	NA 0.00% (0)	NA 0.00% (0)	NA 0.00% (0)
	UNKNOWN	Pyrexia 4.85% (2243.0)	Headache 4.37% (2021.0)	Poor quality product administered 3.65% (1688.0)	Fatigue 3.36% (1554.0)	Chills 3.23% (1493.0)	COVID-19 4.07% (588.0)	Headache 3.93% (567.0)	Pyrexia 3.81% (550.0)	Fatigue 3.53% (510.0)	Drug ineffective 3.52% (508.0)	Poor quality product administered 7.40% (1481.0)	Expired product administered 5.07% (1015.0)	Product storage error 4.80% (960.0)	Pyrexia 3.70% (740.0)	Vaccination complication 3.59% (718.0)	Pyrexia 8.17% (943.0)	Headache 6.82% (787.0)	Chills 5.87% (678.0)	Pain 5.50% (635.0)	Fatigue 4.81% (555.0)	Vaccination failure 11.52% (25.0)	Herpes zoster 11.06% (24.0)	Pain in extremity 5.53% (12.0)	Pain 5.07% (11.0)	Pyrexia 4.61% (10.0)	NA 0.00% (0)	NA 0.00% (0)	NA 0.00% (0)	NA 0.00% (0)	NA 0.00% (0)
