# Supplementary material for: Adverse Events of COVID-19 Vaccines in the United States: Temporal and Spatial Analysis
Source: JMIR Public Health Surveill. 2024 Jul 15;10:e51007. doi: 10.2196/51007 (PMC11287098; doi:10.2196/51007)
Supplement: Multimedia Appendix 2 [file publichealth_v10i1e51007_app2.zip › Multimedia Appendix 2/Covid-19_vaccine_2022.xlsx]

## Sheet: Sheet1
		ALL					PFIZER\BIONTECH					MODERNA					JANSSEN					UNKNOWN MANUFACTURER					NOVAVAX
ALL	ALL	COVID-19 4.63% (36844.0)	SARS-CoV-2 test positive 3.04% (24193.0)	Expired product administered 2.37% (18895.0)	Fatigue 2.20% (17551.0)	Headache 1.96% (15612.0)	COVID-19 4.93% (20391.0)	SARS-CoV-2 test positive 2.90% (12013.0)	Fatigue 2.30% (9513.0)	Headache 2.12% (8762.0)	Pyrexia 1.89% (7822.0)	COVID-19 4.27% (14325.0)	Expired product administered 3.76% (12612.0)	SARS-CoV-2 test positive 3.17% (10627.0)	No adverse event 2.46% (8273.0)	Fatigue 2.17% (7270.0)	COVID-19 4.15% (1807.0)	SARS-CoV-2 test positive 3.10% (1352.0)	Headache 1.81% (788.0)	Dyspnoea 1.74% (760.0)	Fatigue 1.65% (720.0)	COVID-19 11.87% (311.0)	SARS-CoV-2 test positive 7.40% (194.0)	SARS-CoV-2 test 3.28% (86.0)	Drug ineffective 1.26% (33.0)	Pain 1.18% (31.0)	Dizziness 3.37% (26.0)	Headache 2.85% (22.0)	Fatigue 2.72% (21.0)	Incorrect product formulation administered 2.33% (18.0)	Pain 2.20% (17.0)
	<5	No adverse event 10.05% (709.0)	Expired product administered 5.29% (373.0)	Pyrexia 4.68% (330.0)	Product administered to patient of inappropriate age 4.55% (321.0)	Incorrect dose administered 3.85% (272.0)	No adverse event 9.61% (311.0)	Product administered to patient of inappropriate age 8.37% (271.0)	Incorrect dose administered 5.81% (188.0)	Pyrexia 4.36% (141.0)	Product preparation issue 3.12% (101.0)	No adverse event 10.53% (398.0)	Expired product administered 7.93% (300.0)	Pyrexia 4.97% (188.0)	Product storage error 4.55% (172.0)	Inappropriate schedule of product administration 2.22% (84.0)	Chills 8.70% (2.0)	Headache 8.70% (2.0)	Dizziness 8.70% (2.0)	Epistaxis 4.35% (1.0)	Discomfort 4.35% (1.0)	Cough 12.50% (2.0)	Poor quality product administered 6.25% (1.0)	Abdominal pain upper 6.25% (1.0)	Pain 6.25% (1.0)	Sleep disorder 6.25% (1.0)	Incorrect dose administered 100.00% (1.0)	NA 0.00% (0)	NA 0.00% (0)	NA 0.00% (0)	NA 0.00% (0)
	5-12	Expired product administered 8.47% (1787.0)	No adverse event 8.20% (1730.0)	Incorrect dose administered 6.31% (1333.0)	Product preparation issue 5.47% (1154.0)	Product storage error 5.41% (1141.0)	Expired product administered 8.56% (1727.0)	No adverse event 7.67% (1547.0)	Incorrect dose administered 6.28% (1268.0)	Product preparation issue 5.70% (1150.0)	Product storage error 5.50% (1110.0)	No adverse event 20.88% (181.0)	Product administered to patient of inappropriate age 16.03% (139.0)	Incorrect dose administered 7.27% (63.0)	Expired product administered 6.92% (60.0)	Incorrect product formulation administered 6.23% (54.0)	Product administered to patient of inappropriate age 37.50% (3.0)	Off label use 25.00% (2.0)	Product preparation issue 12.50% (1.0)	No adverse event 12.50% (1.0)	Incorrect dose administered 12.50% (1.0)	Pyrexia 3.51% (2.0)	Abdominal distension 3.51% (2.0)	Vomiting 3.51% (2.0)	Abdominal X-ray 1.75% (1.0)	Hypotension 1.75% (1.0)	Product administered to patient of inappropriate age 100.00% (1.0)	NA 0.00% (0)	NA 0.00% (0)	NA 0.00% (0)	NA 0.00% (0)
	12-18	Product administered to patient of inappropriate age 8.48% (1747.0)	Product storage error 7.08% (1460.0)	No adverse event 5.96% (1229.0)	Expired product administered 3.42% (705.0)	Underdose 2.14% (440.0)	Product storage error 7.20% (1260.0)	No adverse event 4.06% (710.0)	Expired product administered 3.87% (678.0)	Underdose 2.47% (432.0)	Incorrect dose administered 2.13% (373.0)	Product administered to patient of inappropriate age 51.54% (1405.0)	No adverse event 17.46% (476.0)	Product storage error 7.26% (198.0)	Wrong product administered 2.13% (58.0)	Extra dose administered 1.32% (36.0)	Product administered to patient of inappropriate age 51.88% (166.0)	No adverse event 13.12% (42.0)	Off label use 3.75% (12.0)	Wrong product administered 2.50% (8.0)	Headache 0.94% (3.0)	SARS-CoV-2 test positive 5.26% (2.0)	COVID-19 5.26% (2.0)	Unevaluable event 2.63% (1.0)	Fatigue 2.63% (1.0)	Product administered to patient of inappropriate age 2.63% (1.0)	Product administered to patient of inappropriate age 10.53% (2.0)	Loss of consciousness 5.26% (1.0)	Pyrexia 5.26% (1.0)	Seizure 5.26% (1.0)	Electrocardiogram normal 5.26% (1.0)
	18-65	COVID-19 3.73% (15503.0)	SARS-CoV-2 test positive 2.39% (9952.0)	Fatigue 2.38% (9891.0)	Headache 2.35% (9774.0)	Expired product administered 2.25% (9355.0)	COVID-19 4.22% (8758.0)	Headache 2.52% (5245.0)	Fatigue 2.51% (5211.0)	SARS-CoV-2 test positive 2.37% (4918.0)	Pain 2.31% (4797.0)	Expired product administered 3.80% (6842.0)	COVID-19 3.18% (5726.0)	SARS-CoV-2 test positive 2.35% (4228.0)	Fatigue 2.31% (4155.0)	Pyrexia 2.23% (4012.0)	COVID-19 3.31% (877.0)	SARS-CoV-2 test positive 2.65% (701.0)	Headache 2.20% (584.0)	Fatigue 1.88% (497.0)	Pyrexia 1.86% (494.0)	COVID-19 15.12% (140.0)	SARS-CoV-2 test positive 11.23% (104.0)	SARS-CoV-2 test 2.92% (27.0)	Dyspnoea 1.73% (16.0)	Pain 1.40% (13.0)	Dizziness 4.33% (26.0)	Headache 3.16% (19.0)	Fatigue 2.83% (17.0)	Pain 2.33% (14.0)	Nausea 2.33% (14.0)
	>=65	COVID-19 6.67% (17783.0)	SARS-CoV-2 test positive 5.11% (13608.0)	Expired product administered 2.04% (5434.0)	Fatigue 2.00% (5340.0)	Cough 1.74% (4635.0)	COVID-19 7.22% (9029.0)	SARS-CoV-2 test positive 5.27% (6596.0)	Fatigue 2.06% (2577.0)	Cough 1.87% (2336.0)	Dyspnoea 1.77% (2219.0)	COVID-19 6.06% (7866.0)	SARS-CoV-2 test positive 4.86% (6312.0)	Expired product administered 3.24% (4200.0)	Fatigue 2.01% (2614.0)	No adverse event 1.89% (2446.0)	COVID-19 6.84% (750.0)	SARS-CoV-2 test positive 5.56% (609.0)	Dyspnoea 2.47% (271.0)	Death 2.19% (240.0)	Cough 1.61% (176.0)	COVID-19 21.13% (131.0)	SARS-CoV-2 test positive 13.87% (86.0)	SARS-CoV-2 test 5.81% (36.0)	Asthenia 2.10% (13.0)	Cough 1.61% (10.0)	Incorrect dose administered 4.76% (7.0)	COVID-19 4.76% (7.0)	Incorrect product formulation administered 4.76% (7.0)	Wrong product administered 4.08% (6.0)	SARS-CoV-2 test positive 3.40% (5.0)
	UNKNOWN	COVID-19 4.43% (2884.0)	SARS-CoV-2 test 3.81% (2478.0)	Drug ineffective 3.34% (2171.0)	Pain in extremity 2.69% (1752.0)	Fatigue 2.54% (1651.0)	Drug ineffective 5.27% (2107.0)	COVID-19 4.95% (1979.0)	SARS-CoV-2 test 4.76% (1901.0)	Pain in extremity 3.28% (1312.0)	Fatigue 2.83% (1132.0)	Expired product administered 6.44% (1185.0)	No adverse event 5.91% (1089.0)	COVID-19 3.73% (686.0)	Product storage error 3.60% (662.0)	Product temperature excursion issue 2.51% (462.0)	Vaccination failure 3.34% (192.0)	Death 3.28% (189.0)	SARS-CoV-2 test 3.23% (186.0)	COVID-19 3.13% (180.0)	Suspected COVID-19 3.09% (178.0)	COVID-19 3.94% (38.0)	Drug ineffective 2.39% (23.0)	SARS-CoV-2 test 2.28% (22.0)	Herpes zoster 2.18% (21.0)	Vaccination failure 2.07% (20.0)	COVID-19 50.00% (1.0)	SARS-CoV-2 test positive 50.00% (1.0)	NA 0.00% (0)	NA 0.00% (0)	NA 0.00% (0)
Male	ALL	COVID-19 5.45% (15578.0)	SARS-CoV-2 test positive 3.80% (10850.0)	Expired product administered 2.71% (7732.0)	Product storage error 2.11% (6043.0)	No adverse event 2.01% (5754.0)	COVID-19 5.77% (8454.0)	SARS-CoV-2 test positive 3.66% (5369.0)	Product storage error 2.24% (3278.0)	Expired product administered 1.94% (2841.0)	Fatigue 1.87% (2736.0)	COVID-19 5.13% (6087.0)	Expired product administered 4.08% (4844.0)	SARS-CoV-2 test positive 3.94% (4678.0)	No adverse event 2.61% (3097.0)	Product storage error 2.13% (2524.0)	COVID-19 4.62% (893.0)	SARS-CoV-2 test positive 3.61% (698.0)	Dyspnoea 1.97% (382.0)	Death 1.50% (290.0)	Pyrexia 1.48% (287.0)	COVID-19 12.67% (141.0)	SARS-CoV-2 test positive 9.16% (102.0)	SARS-CoV-2 test 3.23% (36.0)	Cough 1.17% (13.0)	Asthenia 1.08% (12.0)	Incorrect product formulation administered 4.79% (9.0)	Incorrect dose administered 4.26% (8.0)	Dizziness 3.72% (7.0)	Pain 3.19% (6.0)	Interchange of vaccine products 2.66% (5.0)
	<5	No adverse event 9.60% (342.0)	Pyrexia 4.63% (165.0)	Expired product administered 4.57% (163.0)	Product administered to patient of inappropriate age 4.15% (148.0)	Incorrect dose administered 3.56% (127.0)	No adverse event 9.47% (156.0)	Product administered to patient of inappropriate age 7.83% (129.0)	Incorrect dose administered 5.22% (86.0)	Pyrexia 4.61% (76.0)	Product preparation issue 2.91% (48.0)	No adverse event 9.79% (186.0)	Expired product administered 7.00% (133.0)	Pyrexia 4.63% (88.0)	Product storage error 3.84% (73.0)	Inappropriate schedule of product administration 2.32% (44.0)	Acoustic stimulation tests 25.00% (1.0)	Brief resolved unexplained event 25.00% (1.0)	Cardiac function test 25.00% (1.0)	Foetal exposure during pregnancy 25.00% (1.0)	NA 0.00% (0)	Sleep disorder 9.09% (1.0)	Pain 9.09% (1.0)	Abdominal pain upper 9.09% (1.0)	Pain in extremity 9.09% (1.0)	Cough 9.09% (1.0)	Incorrect dose administered 100.00% (1.0)	NA 0.00% (0)	NA 0.00% (0)	NA 0.00% (0)	NA 0.00% (0)
	5-12	Expired product administered 8.51% (910.0)	No adverse event 7.56% (808.0)	Incorrect dose administered 6.22% (665.0)	Product preparation issue 5.50% (588.0)	Product storage error 5.01% (536.0)	Expired product administered 8.57% (875.0)	No adverse event 7.06% (721.0)	Incorrect dose administered 6.19% (632.0)	Product preparation issue 5.75% (587.0)	Product storage error 5.08% (519.0)	No adverse event 20.58% (85.0)	Product administered to patient of inappropriate age 15.50% (64.0)	Expired product administered 8.47% (35.0)	Incorrect dose administered 7.51% (31.0)	Incorrect product formulation administered 5.57% (23.0)	Product administered to patient of inappropriate age 40.00% (2.0)	Product preparation issue 20.00% (1.0)	No adverse event 20.00% (1.0)	Incorrect dose administered 20.00% (1.0)	NA 0.00% (0)	Pyrexia 3.51% (2.0)	Abdominal distension 3.51% (2.0)	Vomiting 3.51% (2.0)	Abdominal X-ray 1.75% (1.0)	Hypotension 1.75% (1.0)	NA 0.00% (0)	NA 0.00% (0)	NA 0.00% (0)	NA 0.00% (0)	NA 0.00% (0)
	12-18	Product administered to patient of inappropriate age 8.05% (785.0)	Product storage error 6.92% (675.0)	No adverse event 5.75% (561.0)	Expired product administered 3.05% (297.0)	Underdose 2.48% (242.0)	Product storage error 6.97% (580.0)	No adverse event 3.75% (312.0)	Expired product administered 3.45% (287.0)	Underdose 2.85% (237.0)	Incorrect dose administered 2.50% (208.0)	Product administered to patient of inappropriate age 50.41% (615.0)	No adverse event 18.36% (224.0)	Product storage error 7.70% (94.0)	Wrong product administered 2.30% (28.0)	Extra dose administered 1.31% (16.0)	Product administered to patient of inappropriate age 47.37% (90.0)	No adverse event 12.63% (24.0)	Off label use 2.11% (4.0)	Wrong product administered 1.58% (3.0)	Unevaluable event 1.05% (2.0)	Unevaluable event 5.56% (1.0)	Acetabulum fracture 5.56% (1.0)	Humerus fracture 5.56% (1.0)	Hip fracture 5.56% (1.0)	Syncope 5.56% (1.0)	NA 0.00% (0)	NA 0.00% (0)	NA 0.00% (0)	NA 0.00% (0)	NA 0.00% (0)
	18-65	COVID-19 4.46% (5807.0)	Expired product administered 3.06% (3981.0)	SARS-CoV-2 test positive 2.99% (3895.0)	Product storage error 2.50% (3249.0)	Fatigue 1.98% (2571.0)	COVID-19 5.11% (3132.0)	SARS-CoV-2 test positive 3.04% (1863.0)	Product storage error 2.56% (1569.0)	Fatigue 2.15% (1315.0)	Headache 2.01% (1232.0)	Expired product administered 5.03% (2844.0)	COVID-19 3.83% (2166.0)	SARS-CoV-2 test positive 2.87% (1624.0)	No adverse event 2.73% (1541.0)	Product storage error 2.63% (1484.0)	COVID-19 3.77% (444.0)	SARS-CoV-2 test positive 3.05% (360.0)	Dyspnoea 1.83% (216.0)	Headache 1.82% (215.0)	Pyrexia 1.82% (214.0)	COVID-19 17.20% (65.0)	SARS-CoV-2 test positive 12.70% (48.0)	SARS-CoV-2 test 3.44% (13.0)	Fatigue 1.59% (6.0)	Dyspnoea 1.59% (6.0)	Dizziness 5.30% (7.0)	Chest pain 3.79% (5.0)	Pain 3.79% (5.0)	Incorrect product formulation administered 3.03% (4.0)	Interchange of vaccine products 3.03% (4.0)
	>=65	COVID-19 7.44% (8523.0)	SARS-CoV-2 test positive 5.83% (6678.0)	Death 2.13% (2442.0)	Expired product administered 1.94% (2225.0)	Dyspnoea 1.92% (2202.0)	COVID-19 8.07% (4312.0)	SARS-CoV-2 test positive 6.14% (3283.0)	Dyspnoea 2.03% (1086.0)	Cough 2.02% (1080.0)	Death 1.96% (1048.0)	COVID-19 6.78% (3742.0)	SARS-CoV-2 test positive 5.47% (3018.0)	Expired product administered 3.05% (1682.0)	Death 2.23% (1231.0)	Dyspnoea 1.74% (959.0)	COVID-19 7.16% (397.0)	SARS-CoV-2 test positive 5.81% (322.0)	Death 2.80% (155.0)	Dyspnoea 2.74% (152.0)	Cough 1.71% (95.0)	COVID-19 20.00% (69.0)	SARS-CoV-2 test positive 15.07% (52.0)	SARS-CoV-2 test 3.77% (13.0)	Asthenia 2.32% (8.0)	Death 2.32% (8.0)	Incorrect product formulation administered 9.09% (5.0)	Incorrect dose administered 7.27% (4.0)	COVID-19 5.45% (3.0)	SARS-CoV-2 test positive 5.45% (3.0)	Fatigue 3.64% (2.0)
	UNKNOWN	COVID-19 5.44% (932.0)	SARS-CoV-2 test 4.87% (835.0)	Drug ineffective 4.26% (731.0)	Pain in extremity 2.47% (423.0)	Fatigue 2.40% (412.0)	Drug ineffective 6.18% (718.0)	COVID-19 6.16% (716.0)	SARS-CoV-2 test 5.73% (666.0)	Pain in extremity 2.86% (333.0)	Fatigue 2.41% (280.0)	COVID-19 4.65% (158.0)	Expired product administered 4.15% (141.0)	No adverse event 3.36% (114.0)	Fatigue 3.21% (109.0)	Pyrexia 2.62% (89.0)	SARS-CoV-2 test 4.02% (73.0)	Vaccination failure 3.85% (70.0)	Suspected COVID-19 3.58% (65.0)	Death 3.03% (55.0)	COVID-19 2.86% (52.0)	SARS-CoV-2 test 2.96% (9.0)	Blood pressure measurement 2.30% (7.0)	COVID-19 1.97% (6.0)	Electrocardiogram 1.97% (6.0)	Heart rate 1.97% (6.0)	NA 0.00% (0)	NA 0.00% (0)	NA 0.00% (0)	NA 0.00% (0)	NA 0.00% (0)
Female	ALL	COVID-19 4.20% (20398.0)	SARS-CoV-2 test positive 2.72% (13228.0)	Fatigue 2.47% (12000.0)	Headache 2.30% (11171.0)	Pyrexia 2.08% (10111.0)	COVID-19 4.49% (11543.0)	SARS-CoV-2 test positive 2.57% (6594.0)	Fatigue 2.53% (6486.0)	Headache 2.41% (6197.0)	Pain 2.15% (5513.0)	COVID-19 3.84% (7881.0)	SARS-CoV-2 test positive 2.88% (5906.0)	Expired product administered 2.69% (5522.0)	Fatigue 2.47% (5067.0)	Pyrexia 2.27% (4653.0)	COVID-19 3.77% (838.0)	SARS-CoV-2 test positive 2.88% (641.0)	Headache 2.15% (478.0)	Fatigue 1.87% (416.0)	Pyrexia 1.71% (381.0)	COVID-19 10.62% (129.0)	SARS-CoV-2 test positive 6.83% (83.0)	SARS-CoV-2 test 3.13% (38.0)	Pain 1.56% (19.0)	Headache 1.48% (18.0)	Dizziness 3.27% (19.0)	Headache 3.27% (19.0)	Fatigue 3.10% (18.0)	Interchange of vaccine products 1.89% (11.0)	Pain 1.89% (11.0)
	<5	No adverse event 10.07% (341.0)	Expired product administered 5.88% (199.0)	Pyrexia 4.84% (164.0)	Product administered to patient of inappropriate age 4.84% (164.0)	Incorrect dose administered 4.22% (143.0)	No adverse event 9.85% (155.0)	Product administered to patient of inappropriate age 8.90% (140.0)	Incorrect dose administered 6.48% (102.0)	Pyrexia 4.13% (65.0)	Inappropriate schedule of product administration 3.24% (51.0)	No adverse event 10.39% (186.0)	Expired product administered 8.77% (157.0)	Pyrexia 5.53% (99.0)	Product storage error 4.86% (87.0)	Incorrect dose administered 2.29% (41.0)	Chills 10.53% (2.0)	Dizziness 10.53% (2.0)	Headache 10.53% (2.0)	Epistaxis 5.26% (1.0)	Chest discomfort 5.26% (1.0)	Cough 25.00% (1.0)	Headache 25.00% (1.0)	Oropharyngeal pain 25.00% (1.0)	Vomiting 25.00% (1.0)	NA 0.00% (0)	NA 0.00% (0)	NA 0.00% (0)	NA 0.00% (0)	NA 0.00% (0)	NA 0.00% (0)
	5-12	Expired product administered 8.43% (854.0)	No adverse event 8.21% (832.0)	Incorrect dose administered 6.45% (653.0)	Product preparation issue 5.51% (558.0)	Product storage error 5.01% (507.0)	Expired product administered 8.57% (832.0)	No adverse event 7.73% (751.0)	Incorrect dose administered 6.43% (624.0)	Product preparation issue 5.72% (555.0)	Product storage error 5.08% (493.0)	No adverse event 19.57% (81.0)	Product administered to patient of inappropriate age 17.15% (71.0)	Incorrect product formulation administered 7.49% (31.0)	Wrong product administered 7.25% (30.0)	Incorrect dose administered 7.00% (29.0)	Off label use 66.67% (2.0)	Product administered to patient of inappropriate age 33.33% (1.0)	NA 0.00% (0)	NA 0.00% (0)	NA 0.00% (0)	NA 0.00% (0)	NA 0.00% (0)	NA 0.00% (0)	NA 0.00% (0)	NA 0.00% (0)	Product administered to patient of inappropriate age 100.00% (1.0)	NA 0.00% (0)	NA 0.00% (0)	NA 0.00% (0)	NA 0.00% (0)
	12-18	Product administered to patient of inappropriate age 8.60% (905.0)	Product storage error 6.67% (702.0)	No adverse event 5.84% (614.0)	Expired product administered 3.72% (391.0)	Dizziness 2.30% (242.0)	Product storage error 6.70% (600.0)	Expired product administered 4.21% (377.0)	No adverse event 3.99% (357.0)	Dizziness 2.63% (236.0)	COVID-19 2.21% (198.0)	Product administered to patient of inappropriate age 52.53% (736.0)	No adverse event 17.06% (239.0)	Product storage error 7.21% (101.0)	Wrong product administered 2.00% (28.0)	Interchange of vaccine products 1.43% (20.0)	Product administered to patient of inappropriate age 59.52% (75.0)	No adverse event 14.29% (18.0)	Off label use 3.97% (5.0)	Wrong product administered 3.97% (5.0)	Incorrect dose administered 2.38% (3.0)	COVID-19 6.67% (1.0)	Dyspepsia 6.67% (1.0)	Vomiting 6.67% (1.0)	Axillary pain 6.67% (1.0)	Peripheral swelling 6.67% (1.0)	Product administered to patient of inappropriate age 10.53% (2.0)	Loss of consciousness 5.26% (1.0)	Pyrexia 5.26% (1.0)	Seizure 5.26% (1.0)	Electrocardiogram normal 5.26% (1.0)
	18-65	COVID-19 3.41% (9606.0)	Headache 2.61% (7362.0)	Fatigue 2.58% (7268.0)	Pain 2.38% (6699.0)	Pyrexia 2.22% (6271.0)	COVID-19 3.85% (5578.0)	Headache 2.75% (3975.0)	Fatigue 2.67% (3858.0)	Pain 2.55% (3686.0)	Pyrexia 2.12% (3069.0)	COVID-19 2.91% (3530.0)	Expired product administered 2.63% (3192.0)	Fatigue 2.55% (3096.0)	Headache 2.46% (2995.0)	Pyrexia 2.39% (2905.0)	COVID-19 2.93% (429.0)	Headache 2.50% (366.0)	SARS-CoV-2 test positive 2.32% (340.0)	Fatigue 2.00% (293.0)	Pain 1.98% (290.0)	COVID-19 12.91% (67.0)	SARS-CoV-2 test positive 10.02% (52.0)	SARS-CoV-2 test 2.31% (12.0)	Pain 2.12% (11.0)	Headache 1.93% (10.0)	Dizziness 4.07% (19.0)	Fatigue 3.43% (16.0)	Headache 3.43% (16.0)	Nausea 2.14% (10.0)	Pyrexia 2.14% (10.0)
	>=65	COVID-19 6.13% (9165.0)	SARS-CoV-2 test positive 4.61% (6889.0)	Fatigue 2.35% (3514.0)	Pyrexia 1.80% (2684.0)	Expired product administered 1.76% (2638.0)	COVID-19 6.59% (4668.0)	SARS-CoV-2 test positive 4.65% (3293.0)	Fatigue 2.41% (1704.0)	Cough 1.76% (1249.0)	Headache 1.74% (1233.0)	COVID-19 5.60% (4090.0)	SARS-CoV-2 test positive 4.49% (3278.0)	Expired product administered 2.70% (1970.0)	Fatigue 2.35% (1715.0)	Pyrexia 1.98% (1445.0)	COVID-19 6.50% (351.0)	SARS-CoV-2 test positive 5.29% (286.0)	Dyspnoea 2.20% (119.0)	Fatigue 1.65% (89.0)	Death 1.57% (85.0)	COVID-19 21.76% (52.0)	SARS-CoV-2 test positive 12.55% (30.0)	SARS-CoV-2 test 7.53% (18.0)	Asthenia 2.09% (5.0)	Diarrhoea 1.67% (4.0)	Wrong product administered 6.52% (6.0)	COVID-19 4.35% (4.0)	Myalgia 3.26% (3.0)	Incorrect dose administered 3.26% (3.0)	Musculoskeletal stiffness 2.17% (2.0)
	UNKNOWN	COVID-19 4.17% (1275.0)	SARS-CoV-2 test 3.84% (1174.0)	Drug ineffective 3.43% (1049.0)	Pain in extremity 3.16% (967.0)	Fatigue 2.85% (873.0)	Drug ineffective 4.86% (1023.0)	SARS-CoV-2 test 4.66% (982.0)	COVID-19 4.61% (972.0)	Pain in extremity 3.60% (758.0)	Headache 2.97% (625.0)	COVID-19 3.35% (235.0)	Fatigue 3.00% (211.0)	Pyrexia 2.68% (188.0)	Pain 2.48% (174.0)	Headache 2.42% (170.0)	SARS-CoV-2 test 3.36% (69.0)	COVID-19 2.82% (58.0)	Headache 2.73% (56.0)	Vaccination failure 2.73% (56.0)	Death 2.68% (55.0)	Drug ineffective 2.74% (12.0)	COVID-19 2.05% (9.0)	SARS-CoV-2 test 1.83% (8.0)	Pyrexia 1.60% (7.0)	Headache 1.14% (5.0)	COVID-19 50.00% (1.0)	SARS-CoV-2 test positive 50.00% (1.0)	NA 0.00% (0)	NA 0.00% (0)	NA 0.00% (0)
Unknown	ALL	Expired product administered 9.86% (2422.0)	No adverse event 7.24% (1780.0)	Product storage error 7.14% (1754.0)	COVID-19 3.53% (868.0)	SARS-CoV-2 test 2.30% (565.0)	Product storage error 4.39% (453.0)	COVID-19 3.82% (394.0)	Drug ineffective 3.76% (388.0)	SARS-CoV-2 test 2.95% (304.0)	No adverse event 2.83% (292.0)	Expired product administered 18.76% (2246.0)	No adverse event 12.38% (1482.0)	Product storage error 10.38% (1243.0)	Product temperature excursion issue 3.88% (465.0)	COVID-19 2.98% (357.0)	Adverse event 4.02% (80.0)	Death 3.97% (79.0)	COVID-19 3.82% (76.0)	Suspected COVID-19 3.52% (70.0)	Vaccination failure 3.42% (68.0)	COVID-19 13.99% (41.0)	Herpes zoster 5.46% (16.0)	Unevaluable event 5.12% (15.0)	Vaccination failure 5.12% (15.0)	SARS-CoV-2 test 4.10% (12.0)	No adverse event 50.00% (1.0)	Wrong product administered 50.00% (1.0)	NA 0.00% (0)	NA 0.00% (0)	NA 0.00% (0)
	<5	No adverse event 24.07% (26.0)	Product storage error 11.11% (12.0)	Expired product administered 10.19% (11.0)	Product administered to patient of inappropriate age 8.33% (9.0)	Accidental overdose 4.63% (5.0)	Overdose 18.75% (3.0)	Product administered to patient of inappropriate age 12.50% (2.0)	Product preparation issue 12.50% (2.0)	Vaccination site erythema 6.25% (1.0)	Interchange of vaccine products 6.25% (1.0)	No adverse event 28.57% (26.0)	Product storage error 13.19% (12.0)	Expired product administered 10.99% (10.0)	Product administered to patient of inappropriate age 7.69% (7.0)	Inappropriate schedule of product administration 5.49% (5.0)	NA 0.00% (0)	NA 0.00% (0)	NA 0.00% (0)	NA 0.00% (0)	NA 0.00% (0)	Poor quality product administered 100.00% (1.0)	NA 0.00% (0)	NA 0.00% (0)	NA 0.00% (0)	NA 0.00% (0)	NA 0.00% (0)	NA 0.00% (0)	NA 0.00% (0)	NA 0.00% (0)	NA 0.00% (0)
	5-12	Product storage error 33.45% (98.0)	No adverse event 30.72% (90.0)	Expired product administered 7.85% (23.0)	Incorrect dose administered 5.12% (15.0)	Product preparation error 3.41% (10.0)	Product storage error 38.74% (98.0)	No adverse event 29.64% (75.0)	Expired product administered 7.91% (20.0)	Incorrect dose administered 4.74% (12.0)	Product preparation error 3.56% (9.0)	No adverse event 37.50% (15.0)	Accidental overdose 10.00% (4.0)	Product administered to patient of inappropriate age 10.00% (4.0)	Wrong product administered 10.00% (4.0)	Expired product administered 7.50% (3.0)	NA 0.00% (0)	NA 0.00% (0)	NA 0.00% (0)	NA 0.00% (0)	NA 0.00% (0)	NA 0.00% (0)	NA 0.00% (0)	NA 0.00% (0)	NA 0.00% (0)	NA 0.00% (0)	NA 0.00% (0)	NA 0.00% (0)	NA 0.00% (0)	NA 0.00% (0)	NA 0.00% (0)
	12-18	Product storage error 24.63% (83.0)	Product administered to patient of inappropriate age 16.91% (57.0)	No adverse event 16.02% (54.0)	Expired product administered 5.04% (17.0)	Unevaluable event 2.67% (9.0)	Product storage error 35.87% (80.0)	No adverse event 18.39% (41.0)	Expired product administered 6.28% (14.0)	Unevaluable event 4.04% (9.0)	Underdose 2.24% (5.0)	Product administered to patient of inappropriate age 51.43% (54.0)	No adverse event 12.38% (13.0)	Product temperature excursion issue 7.62% (8.0)	Poor quality product administered 6.67% (7.0)	Expired product administered 2.86% (3.0)	Off label use 75.00% (3.0)	Product administered to patient of inappropriate age 25.00% (1.0)	NA 0.00% (0)	NA 0.00% (0)	NA 0.00% (0)	Blindness 20.00% (1.0)	Eye pain 20.00% (1.0)	Fatigue 20.00% (1.0)	Headache 20.00% (1.0)	Photophobia 20.00% (1.0)	NA 0.00% (0)	NA 0.00% (0)	NA 0.00% (0)	NA 0.00% (0)	NA 0.00% (0)
	18-65	Expired product administered 22.31% (891.0)	Product storage error 14.75% (589.0)	No adverse event 11.37% (454.0)	COVID-19 2.25% (90.0)	SARS-CoV-2 test 1.58% (63.0)	Product storage error 11.76% (202.0)	No adverse event 7.04% (121.0)	Expired product administered 4.66% (80.0)	COVID-19 2.79% (48.0)	Headache 2.21% (38.0)	Expired product administered 37.33% (806.0)	Product storage error 17.60% (380.0)	No adverse event 15.19% (328.0)	Product temperature excursion issue 2.04% (44.0)	Poor quality product administered 1.71% (37.0)	Product storage error 8.24% (7.0)	Expired product administered 5.88% (5.0)	COVID-19 4.71% (4.0)	No adverse event 4.71% (4.0)	Headache 3.53% (3.0)	COVID-19 27.59% (8.0)	SARS-CoV-2 test positive 13.79% (4.0)	SARS-CoV-2 test 6.90% (2.0)	Adverse event 6.90% (2.0)	Hypoaesthesia 3.45% (1.0)	No adverse event 50.00% (1.0)	Wrong product administered 50.00% (1.0)	NA 0.00% (0)	NA 0.00% (0)	NA 0.00% (0)
	>=65	Expired product administered 23.01% (571.0)	Product storage error 14.87% (369.0)	No adverse event 11.97% (297.0)	COVID-19 3.83% (95.0)	SARS-CoV-2 test positive 1.65% (41.0)	Product storage error 7.06% (59.0)	COVID-19 5.86% (49.0)	No adverse event 5.38% (45.0)	Fatigue 2.87% (24.0)	Pain in extremity 2.51% (21.0)	Expired product administered 34.49% (548.0)	Product storage error 19.45% (309.0)	No adverse event 15.80% (251.0)	COVID-19 2.14% (34.0)	Product temperature excursion issue 1.45% (23.0)	Unevaluable event 20.00% (4.0)	Expired product administered 15.00% (3.0)	COVID-19 10.00% (2.0)	Thrombosis 10.00% (2.0)	Injection site pain 5.00% (1.0)	COVID-19 27.78% (10.0)	SARS-CoV-2 test 13.89% (5.0)	SARS-CoV-2 test positive 11.11% (4.0)	Cough 5.56% (2.0)	Dyspnoea 5.56% (2.0)	NA 0.00% (0)	NA 0.00% (0)	NA 0.00% (0)	NA 0.00% (0)	NA 0.00% (0)
	UNKNOWN	Expired product administered 5.24% (909.0)	No adverse event 4.95% (859.0)	COVID-19 3.90% (677.0)	Product storage error 3.47% (603.0)	SARS-CoV-2 test 2.70% (469.0)	Drug ineffective 5.04% (366.0)	COVID-19 4.00% (291.0)	SARS-CoV-2 test 3.48% (253.0)	Fatigue 3.14% (228.0)	Pain in extremity 3.04% (221.0)	Expired product administered 10.96% (876.0)	No adverse event 10.62% (849.0)	Product storage error 6.75% (539.0)	Product temperature excursion issue 4.83% (386.0)	COVID-19 3.67% (293.0)	Adverse event 4.25% (80.0)	Death 4.20% (79.0)	COVID-19 3.72% (70.0)	Suspected COVID-19 3.61% (68.0)	Vaccination failure 3.51% (66.0)	COVID-19 10.36% (23.0)	Herpes zoster 7.21% (16.0)	Vaccination failure 6.76% (15.0)	Unevaluable event 6.31% (14.0)	Myocarditis 4.50% (10.0)	NA 0.00% (0)	NA 0.00% (0)	NA 0.00% (0)	NA 0.00% (0)	NA 0.00% (0)
