# Supplementary material for: Adverse Events of COVID-19 Vaccines in the United States: Temporal and Spatial Analysis
Source: JMIR Public Health Surveill. 2024 Jul 15;10:e51007. doi: 10.2196/51007 (PMC11287098; doi:10.2196/51007)
Supplement: Multimedia Appendix 2 [file publichealth_v10i1e51007_app2.zip › Multimedia Appendix 2/Frequency and reporting rate of adverse events.xlsx]

## Sheet: Sheet
Adverse Event	Frequency	Reporting rate
Headache	141186	0.156782
Pyrexia	122120	0.13561
Fatigue	121910	0.135377
Pain	103121	0.114512
Chills	100157	0.111221
Pain in extremity	78151	0.0867841
Nausea	78136	0.0867675
Dizziness	77802	0.0863966
COVID-19	67709	0.0751886
Myalgia	50972	0.0566027
Dyspnoea	49570	0.0550459
Arthralgia	48411	0.0537588
SARS-CoV-2 test positive	47522	0.0527716
Injection site pain	43186	0.0479566
Rash	41665	0.0462676
Pruritus	37863	0.0420456
Asthenia	34627	0.0384521
Vomiting	33485	0.037184
Expired product administered	31529	0.0350119
Cough	30848	0.0342557
Injection site erythema	28813	0.0319959
Diarrhoea	27611	0.0306611
Feeling abnormal	27455	0.0304879
Product storage error	27436	0.0304668
Malaise	26308	0.0292142
No adverse event	26191	0.0290842
Chest pain	25863	0.02872
Paraesthesia	25503	0.0283202
Urticaria	25318	0.0281148
SARS-CoV-2 test	25092	0.0278638
Erythema	24992	0.0277528
Lymphadenopathy	24557	0.0272697
Hyperhidrosis	24402	0.0270976
Hypoaesthesia	24334	0.0270221
Injection site swelling	24067	0.0267256
Peripheral swelling	19957	0.0221616
Injection site pruritus	19614	0.0217807
Blood test	18985	0.0210822
Vaccination site pain	18281	0.0203004
Condition aggravated	18115	0.0201161
Chest discomfort	17016	0.0188957
Palpitations	16373	0.0181817
Oropharyngeal pain	16348	0.0181539
Syncope	16212	0.0180029
Tinnitus	15962	0.0177253
Back pain	15637	0.0173644
Heart rate increased	15343	0.0170379
Tremor	15086	0.0167525
Injection site warmth	14478	0.0160773
Decreased appetite	13876	0.0154088
Death	13352	0.014827
Electrocardiogram	13168	0.0146226
Swelling	13168	0.0146226
Product administered to patient of inappropriate age	12931	0.0143594
Feeling hot	12925	0.0143528
Inappropriate schedule of product administration	12598	0.0139897
Neck pain	12156	0.0134988
Body temperature	11999	0.0133245
Loss of consciousness	11776	0.0130769
Mobility decreased	11348	0.0126016
Influenza like illness	11251	0.0124939
Injection site rash	11065	0.0122873
Rash erythematous	10827	0.012023
SARS-CoV-2 test negative	10440	0.0115933
Migraine	10212	0.0113401
Insomnia	9854	0.0109425
Laboratory test	9667	0.0107349
Rash pruritic	9638	0.0107027
Rhinorrhoea	9473	0.0105195
Computerised tomogram	9441	0.0104839
Incorrect dose administered	9343	0.0103751
Muscle spasms	9288	0.010314
Interchange of vaccine products	9287	0.0103129
Flushing	9277	0.0103018
Sleep disorder	9255	0.0102774
Gait disturbance	9231	0.0102507
Skin warm	9142	0.0101519
Fall	9127	0.0101352
Anxiety	9120	0.0101275
Vertigo	8828	0.0098032
Abdominal pain upper	8631	0.00958444
Unevaluable event	8448	0.00938123
Muscular weakness	8316	0.00923464
Extra dose administered	8313	0.00923131
Lethargy	8269	0.00918245
Abdominal pain	8256	0.00916802
Burning sensation	8046	0.00893482
Drug ineffective	7887	0.00875825
Swelling face	7842	0.00870828
Hypertension	7811	0.00867386
Vision blurred	7754	0.00861056
Herpes zoster	7695	0.00854504
Feeling cold	7639	0.00848286
Somnolence	7627	0.00846953
Vaccination site erythema	7585	0.00842289
Body temperature increased	7581	0.00841845
Musculoskeletal stiffness	7523	0.00835404
Full blood count	7481	0.0083074
Impaired work ability	7451	0.00827409
Illness	7406	0.00822412
Chest X-ray	7329	0.00813861
Tachycardia	7075	0.00785655
Throat irritation	6954	0.00772219
Magnetic resonance imaging	6885	0.00764557
Nasal congestion	6825	0.00757894
Blood pressure increased	6808	0.00756006
Poor quality product administered	6805	0.00755673
Confusional state	6722	0.00746456
Paraesthesia oral	6696	0.00743569
Throat tightness	6677	0.00741459
Abdominal discomfort	6495	0.00721248
Metabolic function test	6408	0.00711587
Vaccination site swelling	6397	0.00710366
Vaccine breakthrough infection	6390	0.00709588
Axillary pain	6379	0.00708367
Respiratory tract congestion	6300	0.00699594
Pallor	6288	0.00698262
Immediate post-injection reaction	6220	0.0069071
Loss of personal independence in daily activities	6012	0.00667613
Electrocardiogram normal	5991	0.00665281
Echocardiogram	5701	0.00633077
Ageusia	5643	0.00626637
Lymph node pain	5583	0.00619974
Lip swelling	5554	0.00616753
Limb discomfort	5500	0.00610757
Injection site induration	5473	0.00607759
Tenderness	5372	0.00596543
Dysphagia	5348	0.00593878
Product temperature excursion issue	5343	0.00593323
Incorrect product formulation administered	5330	0.00591879
Discomfort	5310	0.00589658
COVID-19 pneumonia	5241	0.00581996
Nasopharyngitis	5228	0.00580552
Seizure	5204	0.00577887
Blood test normal	5166	0.00573667
Unresponsive to stimuli	5148	0.00571668
Product preparation issue	5121	0.0056867
Heavy menstrual bleeding	5121	0.0056867
Underdose	5039	0.00559564
Hypotension	5003	0.00555567
Vaccination failure	4943	0.00548904
Hypersensitivity	4935	0.00548015
Hypoaesthesia oral	4930	0.0054746
Dysgeusia	4919	0.00546239
X-ray	4865	0.00540242
Vaccination complication	4823	0.00535578
Injection site reaction	4817	0.00534912
Thrombosis	4789	0.00531803
Chest X-ray abnormal	4786	0.0053147
Vaccination site pruritus	4718	0.00523918
Balance disorder	4687	0.00520476
Visual impairment	4683	0.00520032
Inflammation	4680	0.00519699
Blood pressure measurement	4656	0.00517033
Ultrasound scan	4648	0.00516145
Swollen tongue	4608	0.00511703
Anosmia	4598	0.00510593
Cold sweat	4576	0.0050815
Pharyngeal swelling	4548	0.0050504
Chest X-ray normal	4509	0.0050071
Rash macular	4499	0.00499599
Contusion	4474	0.00496823
Ear pain	4317	0.00479389
Pneumonia	4296	0.00477057
Joint swelling	4199	0.00466285
Hot flush	4095	0.00454736
Heart rate	4080	0.00453071
Hypoxia	4055	0.00450294
Urine analysis	4027	0.00447185
Atrial fibrillation	3924	0.00435747
Menstruation irregular	3899	0.00432971
Immunisation	3891	0.00432083
Cerebrovascular accident	3864	0.00429084
Vaccination site warmth	3824	0.00424643
Anticoagulant therapy	3788	0.00420645
Exposure during pregnancy	3779	0.00419645
Pulmonary embolism	3769	0.00418535
Wheezing	3724	0.00413538
Bell's palsy	3706	0.00411539
Presyncope	3556	0.00394882
Head discomfort	3544	0.0039355
Eye pain	3528	0.00391773
Intensive care	3521	0.00390995
Rash papular	3454	0.00383555
Electrocardiogram abnormal	3445	0.00382556
Acute respiratory failure	3414	0.00379113
Eye swelling	3331	0.00369897
Full blood count normal	3276	0.00363789
Dehydration	3248	0.0036068
Dysstasia	3209	0.00356349
Night sweats	3175	0.00352573
Vaccination site rash	3035	0.00337027
Hypersomnia	3025	0.00335916
Exposure to SARS-CoV-2	3008	0.00334028
Troponin increased	3004	0.00333584
Ear discomfort	2971	0.0032992
Menstrual disorder	2960	0.00328698
Injection site mass	2945	0.00327033
Neuralgia	2912	0.00323368
Product dose omission issue	2882	0.00320037
Myocarditis	2875	0.00319259
Skin discolouration	2862	0.00317816
Laboratory test normal	2849	0.00316372
Gait inability	2824	0.00313596
Facial paralysis	2821	0.00313263
Blister	2778	0.00308488
Wrong product administered	2745	0.00304823
Bone pain	2742	0.0030449
Deep vein thrombosis	2724	0.00302491
Productive cough	2712	0.00301159
Epistaxis	2703	0.00300159
Disorientation	2653	0.00294607
Disturbance in attention	2651	0.00294385
Sneezing	2640	0.00293163
Oxygen saturation decreased	2638	0.00292941
Muscle twitching	2631	0.00292164
White blood cell count increased	2627	0.0029172
C-reactive protein increased	2602	0.00288944
Blood glucose normal	2582	0.00286723
Weight decreased	2545	0.00282614
Computerised tomogram head	2543	0.00282392
Acute kidney injury	2507	0.00278394
Blood glucose increased	2503	0.0027795
Taste disorder	2498	0.00277395
Urinary tract infection	2480	0.00275396
Off label use	2450	0.00272064
Nervousness	2448	0.00271842
Pain in jaw	2400	0.00266512
Muscle tightness	2400	0.00266512
Injection site bruising	2397	0.00266179
Suspected COVID-19	2382	0.00264513
Computerised tomogram normal	2380	0.00264291
Dry mouth	2364	0.00262514
Oedema peripheral	2341	0.0025996
Troponin	2304	0.00255852
Head injury	2287	0.00253964
Endotracheal intubation	2220	0.00246524
Memory impairment	2209	0.00245302
Computerised tomogram thorax abnormal	2207	0.0024508
Heart rate irregular	2206	0.00244969
Photophobia	2201	0.00244414
Fibrin D dimer	2181	0.00242193
Breast pain	2178	0.0024186
Dysmenorrhoea	2163	0.00240194
Dysphonia	2151	0.00238861
Magnetic resonance imaging head	2148	0.00238528
Induration	2142	0.00237862
Arthritis	2122	0.00235641
Anaphylactic reaction	2119	0.00235308
Echocardiogram normal	2105	0.00233753
Haemoglobin decreased	2100	0.00233198
Dyspnoea exertional	2096	0.00232754
Speech disorder	2089	0.00231977
Injected limb mobility decreased	2077	0.00230644
Dyspepsia	2072	0.00230089
Fibrin D dimer increased	2067	0.00229534
Joint range of motion decreased	2065	0.00229311
SARS-CoV-2 antibody test	2056	0.00228312
Vaccine positive rechallenge	2043	0.00226868
Asthma	2041	0.00226646
Movement disorder	2023	0.00224647
Alopecia	2012	0.00223426
Aphasia	2001	0.00222204
Blood test abnormal	1997	0.0022176
Abdominal distension	1986	0.00220539
Platelet count decreased	1982	0.00220095
Peripheral coldness	1982	0.00220095
Mental status changes	1977	0.00219539
Pericarditis	1975	0.00219317
Lung opacity	1973	0.00219095
Pain of skin	1872	0.00207879
Myocardial infarction	1867	0.00207324
Influenza	1841	0.00204437
Dysarthria	1807	0.00200661
Ultrasound Doppler	1795	0.00199329
Blood creatinine increased	1791	0.00198885
Retching	1790	0.00198774
Cellulitis	1779	0.00197552
Vaginal haemorrhage	1772	0.00196775
Echocardiogram abnormal	1764	0.00195886
Computerised tomogram thorax	1735	0.00192666
Sepsis	1733	0.00192444
Sinusitis	1713	0.00190223
Amnesia	1685	0.00187114
Ocular hyperaemia	1674	0.00185892
Deafness	1674	0.00185892
Cardiac stress test	1663	0.00184671
Hypoacusis	1662	0.0018456
Oropharyngeal discomfort	1659	0.00184226
Computerised tomogram head normal	1652	0.00183449
Investigation	1649	0.00183116
Feeding disorder	1642	0.00182339
Skin burning sensation	1631	0.00181117
Neuropathy peripheral	1601	0.00177786
Parosmia	1597	0.00177342
Blood glucose	1589	0.00176453
Vaccination site reaction	1576	0.0017501
Feeling of body temperature change	1575	0.00174899
Computerised tomogram abnormal	1574	0.00174788
Asymptomatic COVID-19	1564	0.00173677
Cardiac arrest	1563	0.00173566
Thirst	1556	0.00172789
Sinus congestion	1556	0.00172789
C-reactive protein	1548	0.001719
Musculoskeletal discomfort	1543	0.00171345
General physical health deterioration	1539	0.00170901
Depression	1536	0.00170568
Joint stiffness	1535	0.00170457
Influenza virus test negative	1532	0.00170124
Blood pressure decreased	1529	0.0016979
Magnetic resonance imaging normal	1528	0.00169679
Eye pruritus	1525	0.00169346
Musculoskeletal chest pain	1524	0.00169235
Blood thyroid stimulating hormone	1520	0.00168791
Facial pain	1519	0.0016868
Angiogram	1517	0.00168458
Nodule	1515	0.00168236
Injection site urticaria	1503	0.00166903
Constipation	1501	0.00166681
Intermenstrual bleeding	1499	0.00166459
Sensitive skin	1478	0.00164127
Oral herpes	1475	0.00163794
Vaccination site mass	1473	0.00163572
Panic attack	1471	0.0016335
Platelet count normal	1465	0.00162683
Dyskinesia	1463	0.00162461
Magnetic resonance imaging head abnormal	1457	0.00161795
Lacrimation increased	1449	0.00160907
Vital signs measurement	1447	0.00160685
Laboratory test abnormal	1437	0.00159574
Respiratory failure	1436	0.00159463
Cardiac flutter	1429	0.00158686
Urine analysis normal	1404	0.0015591
Cardiac disorder	1399	0.00155354
Ultrasound Doppler abnormal	1384	0.00153689
Vaccination site induration	1376	0.001528
Differential white blood cell count	1376	0.001528
Magnetic resonance imaging head normal	1375	0.00152689
Product administration error	1366	0.0015169
Cardiac monitoring	1362	0.00151246
Biopsy	1359	0.00150912
Sensory disturbance	1345	0.00149358
Impaired driving ability	1340	0.00148803
Infection	1318	0.0014636
Deafness unilateral	1312	0.00145693
Oxygen saturation	1309	0.0014536
Mass	1306	0.00145027
Angina pectoris	1302	0.00144583
Eye irritation	1300	0.00144361
Troponin normal	1294	0.00143694
Heart rate decreased	1291	0.00143361
Haemorrhage	1284	0.00142584
Abortion spontaneous	1275	0.00141585
Lung infiltration	1272	0.00141251
Skin exfoliation	1271	0.0014114
Angiogram pulmonary abnormal	1266	0.00140585
Rheumatoid arthritis	1263	0.00140252
Menstruation delayed	1254	0.00139253
Metabolic function test normal	1251	0.00138919
White blood cell count normal	1247	0.00138475
Product preparation error	1242	0.0013792
Swelling of eyelid	1239	0.00137587
Hypophagia	1235	0.00137143
Arrhythmia	1230	0.00136587
Injection site nodule	1215	0.00134922
Anaemia	1215	0.00134922
Blindness	1209	0.00134255
Pleural effusion	1209	0.00134255
Maternal exposure during pregnancy	1208	0.00134144
Syringe issue	1200	0.00133256
Influenza B virus test	1197	0.00132923
Red blood cell sedimentation rate increased	1194	0.0013259
Sensation of foreign body	1182	0.00131257
Incorrect route of product administration	1179	0.00130924
Acoustic stimulation tests	1177	0.00130702
Computerised tomogram head abnormal	1172	0.00130147
Adverse event	1164	0.00129258
Diplopia	1159	0.00128703
Acute myocardial infarction	1137	0.0012626
Paranasal sinus discomfort	1136	0.00126149
Immunisation reaction	1130	0.00125483
Weight	1130	0.00125483
Toothache	1124	0.00124816
Restlessness	1108	0.0012304
Computerised tomogram abdomen abnormal	1106	0.00122818
Crying	1103	0.00122485
Eye movement disorder	1087	0.00120708
Dry skin	1087	0.00120708
Blood potassium normal	1083	0.00120264
Gastrooesophageal reflux disease	1082	0.00120153
Electrocardiogram ambulatory	1080	0.0011993
Scan with contrast	1079	0.00119819
Hallucination	1079	0.00119819
Computerised tomogram abdomen	1078	0.00119708
Ventricular extrasystoles	1078	0.00119708
Cardiac failure congestive	1071	0.00118931
Blood creatinine normal	1070	0.0011882
Aspartate aminotransferase increased	1069	0.00118709
Urinary incontinence	1069	0.00118709
Bedridden	1069	0.00118709
Injection site inflammation	1063	0.00118043
Positive airway pressure therapy	1050	0.00116599
Cognitive disorder	1050	0.00116599
Streptococcus test negative	1050	0.00116599
Therapeutic response unexpected	1047	0.00116266
Pollakiuria	1046	0.00116155
Haemoglobin normal	1043	0.00115822
Ocular discomfort	1041	0.001156
Magnetic resonance imaging abnormal	1038	0.00115266
Ultrasound scan abnormal	1038	0.00115266
Antibody test	1035	0.00114933
Mechanical ventilation	1034	0.00114822
Flatulence	1028	0.00114156
Axillary mass	1025	0.00113823
Hemiparesis	1020	0.00113268
Angioedema	1015	0.00112712
White blood cell count	1009	0.00112046
Dry throat	1007	0.00111824
Alanine aminotransferase increased	1003	0.0011138
Blood sodium decreased	998	0.00110825
Red blood cell sedimentation rate	997	0.00110714
Resuscitation	997	0.00110714
Chronic obstructive pulmonary disease	991	0.00110047
Blood lactic acid	989	0.00109825
Mouth swelling	986	0.00109492
Bradycardia	979	0.00108715
Ultrasound scan normal	974	0.00108159
Hypokinesia	971	0.00107826
Influenza A virus test negative	964	0.00107049
Electric shock sensation	963	0.00106938
Neurological symptom	962	0.00106827
Guillain-Barre syndrome	961	0.00106716
Painful respiration	960	0.00106605
Fear	958	0.00106383
Adverse reaction	954	0.00105939
Gastrointestinal disorder	953	0.00105828
Product use issue	951	0.00105605
Blood urea increased	943	0.00104717
Pharyngeal paraesthesia	942	0.00104606
Red blood cell sedimentation rate normal	941	0.00104495
White blood cell count decreased	938	0.00104162
Thrombocytopenia	938	0.00104162
Lumbar puncture	938	0.00104162
Stomatitis	938	0.00104162
Abdominal pain lower	933	0.00103607
Blood sodium normal	928	0.00103051
Irritability	922	0.00102385
Skin lesion	919	0.00102052
Blood urine present	913	0.00101386
Product administered at inappropriate site	913	0.00101386
Mechanical urticaria	906	0.00100608
Tachypnoea	897	0.000996089
X-ray normal	895	0.000993868
Psoriasis	892	0.000990537
Haematocrit decreased	887	0.000984984
Blood potassium decreased	869	0.000964996
Amenorrhoea	865	0.000960554
Antinuclear antibody	863	0.000958333
Sluggishness	862	0.000957223
Lung disorder	862	0.000957223
Platelet count	862	0.000957223
Upper-airway cough syndrome	855	0.000949449
Respiratory distress	852	0.000946118
Spinal pain	848	0.000941676
Breast swelling	847	0.000940566
Oral discomfort	846	0.000939455
Transient ischaemic attack	839	0.000931682
Petechiae	838	0.000930571
Bronchitis	836	0.00092835
Eczema	834	0.00092613
C-reactive protein normal	828	0.000919467
Immunoglobulin therapy	825	0.000916135
Musculoskeletal pain	825	0.000916135
Dizziness postural	824	0.000915025
Dysuria	821	0.000911693
Pulmonary thrombosis	820	0.000910583
Brain natriuretic peptide increased	818	0.000908362
Sinus disorder	815	0.000905031
Cardiomegaly	809	0.000898368
Accidental underdose	806	0.000895036
Urine analysis abnormal	802	0.000890595
Oral pain	797	0.000885042
Skin reaction	791	0.000878379
Appendicitis	790	0.000877269
Flank pain	789	0.000876158
Renal pain	789	0.000876158
Atelectasis	789	0.000876158
Mental impairment	787	0.000873938
Periorbital swelling	786	0.000872827
Hyperventilation	782	0.000868385
Pericardial effusion	782	0.000868385
Injection site hypoaesthesia	776	0.000861722
Polymenorrhoea	776	0.000861722
Haematocrit normal	771	0.00085617
Blood chloride normal	770	0.00085506
Electroencephalogram	770	0.00085506
Physical examination	770	0.00085506
Exercise tolerance decreased	769	0.000853949
Skin swelling	765	0.000849507
Pulmonary oedema	762	0.000846176
Hyperacusis	760	0.000843955
Injection site discomfort	750	0.00083285
Rash vesicular	749	0.00083174
Paralysis	747	0.000829519
Agitation	746	0.000828408
Weight increased	741	0.000822856
Oedema	735	0.000816193
Limb injury	735	0.000816193
Sinus tachycardia	733	0.000813972
Walking aid user	726	0.000806199
Pregnancy test	725	0.000805089
Mean cell volume normal	724	0.000803978
Blood thyroid stimulating hormone normal	716	0.000795094
Blood urea normal	715	0.000793984
Skin irritation	715	0.000793984
Full blood count abnormal	711	0.000789542
Anion gap	708	0.000786211
Poor quality sleep	707	0.0007851
Blood alkaline phosphatase normal	707	0.0007851
Haematochezia	706	0.00078399
Blood culture	704	0.000781769
Red blood cell count decreased	704	0.000781769
Respiratory syncytial virus test negative	701	0.000778437
Blood glucose decreased	700	0.000777327
Mammogram	700	0.000777327
Fibrin D dimer normal	699	0.000776216
Electromyogram	697	0.000773996
Secretion discharge	696	0.000772885
Magnetic resonance imaging heart	695	0.000771775
Cardiac failure	692	0.000768443
Catheterisation cardiac	690	0.000766222
Scan with contrast abnormal	690	0.000766222
Sensory loss	688	0.000764001
Alanine aminotransferase normal	688	0.000764001
Feeling jittery	688	0.000764001
Dry eye	684	0.000759559
Oligomenorrhoea	684	0.000759559
Ejection fraction decreased	681	0.000756228
Hyperaesthesia	678	0.000752897
Pulmonary congestion	677	0.000751786
Leukocytosis	676	0.000750676
Colonoscopy	674	0.000748455
Aphonia	673	0.000747344
Eye disorder	670	0.000744013
Electrocardiogram ST segment elevation	669	0.000742902
Chromaturia	669	0.000742902
Blood bilirubin normal	667	0.000740682
Injection site paraesthesia	664	0.00073735
Hyponatraemia	662	0.000735129
Muscle fatigue	661	0.000734019
Cyanosis	654	0.000726245
Stress	653	0.000725135
Blepharospasm	653	0.000725135
Vaccination site bruising	651	0.000722914
Polymerase chain reaction	651	0.000722914
Immunodeficiency	651	0.000722914
Vitreous floaters	650	0.000721804
Tongue discomfort	647	0.000718472
Ultrasound Doppler normal	642	0.00071292
Postmenopausal haemorrhage	638	0.000708478
Extrasystoles	631	0.000700705
Grip strength decreased	631	0.000700705
Autoimmune disorder	631	0.000700705
Acoustic stimulation tests abnormal	628	0.000697373
Glycosylated haemoglobin	625	0.000694042
Delirium	625	0.000694042
Abnormal dreams	625	0.000694042
Blood culture negative	624	0.000692931
Blood magnesium	623	0.000691821
Surgery	623	0.000691821
Ear infection	620	0.00068849
Accidental overdose	613	0.000680716
Glossodynia	613	0.000680716
Haemoglobin	612	0.000679606
Depressed mood	611	0.000678495
Pulmonary pain	611	0.000678495
International normalised ratio	609	0.000676274
Blood pressure abnormal	608	0.000675164
Breast tenderness	605	0.000671833
Hypopnoea	604	0.000670722
Respiratory disorder	604	0.000670722
Skin tightness	601	0.000667391
Injection site discolouration	600	0.00066628
Aspartate aminotransferase normal	600	0.00066628
Respiratory viral panel	595	0.000660728
Supraventricular tachycardia	595	0.000660728
Mean cell haemoglobin concentration normal	594	0.000659617
Influenza virus test	591	0.000656286
Carbon dioxide normal	589	0.000654065
Haemoptysis	589	0.000654065
Injection site haemorrhage	587	0.000651844
Sinus pain	583	0.000647402
Ear swelling	581	0.000645181
Procalcitonin	578	0.00064185
Renal failure	576	0.000639629
Biopsy skin	575	0.000638519
Tongue disorder	572	0.000635187
Culture urine	572	0.000635187
Ultrasound abdomen	571	0.000634077
Cardioversion	570	0.000632966
Skin disorder	565	0.000627414
Groin pain	565	0.000627414
Thinking abnormal	564	0.000626303
Glomerular filtration rate decreased	564	0.000626303
Ophthalmological examination	564	0.000626303
Seizure like phenomena	563	0.000625193
Encephalopathy	563	0.000625193
Haematuria	560	0.000621862
Heart rate abnormal	559	0.000620751
Wrong technique in product usage process	559	0.000620751
Sciatica	554	0.000615199
Hepatic enzyme increased	552	0.000612978
Magnetic resonance imaging neck	551	0.000611867
Renal impairment	550	0.000610757
Red cell distribution width normal	550	0.000610757
Adverse drug reaction	545	0.000605205
Prothrombin time	545	0.000605205
Troponin I	542	0.000601873
Blood magnesium normal	541	0.000600763
Liver function test	540	0.000599652
Dermatitis	540	0.000599652
Gout	537	0.000596321
Appendicectomy	537	0.000596321
Respiratory rate increased	536	0.00059521
Breast mass	535	0.0005941
Blood calcium normal	534	0.000592989
Red blood cell count normal	530	0.000588548
Thyroid function test	529	0.000587437
Body temperature decreased	528	0.000586327
Transfusion	527	0.000585216
Nightmare	527	0.000585216
Overdose	526	0.000584106
Cerebral haemorrhage	525	0.000582995
Neurological examination	522	0.000579664
Cardio-respiratory arrest	522	0.000579664
Respiratory symptom	520	0.000577443
Blood calcium decreased	520	0.000577443
Computerised tomogram thorax normal	518	0.000575222
Nervous system disorder	518	0.000575222
Computerised tomogram neck	517	0.000574111
Acne	516	0.000573001
Blood creatine phosphokinase increased	510	0.000566338
Eating disorder	509	0.000565228
Pulmonary mass	508	0.000564117
Blood creatine phosphokinase	507	0.000563007
Incomplete course of vaccination	506	0.000561896
Protein total normal	506	0.000561896
Pelvic pain	505	0.000560786
X-ray limb	501	0.000556344
Tongue pruritus	500	0.000555234
Oral pruritus	500	0.000555234
Blood creatinine	498	0.000553013
Periarthritis	496	0.000550792
Hyperglycaemia	495	0.000549681
Facial paresis	494	0.000548571
Device connection issue	493	0.00054746
Generalised tonic-clonic seizure	493	0.00054746
Respiration abnormal	492	0.00054635
Lymphocyte percentage decreased	492	0.00054635
International normalised ratio increased	492	0.00054635
Emotional distress	490	0.000544129
Hypokalaemia	490	0.000544129
Chronic kidney disease	488	0.000541908
SARS-CoV-2 antibody test negative	486	0.000539687
Mean cell haemoglobin normal	486	0.000539687
Fluid retention	484	0.000537466
Fibromyalgia	482	0.000535245
Septic shock	481	0.000534135
Tunnel vision	481	0.000534135
Blood pressure fluctuation	481	0.000534135
Bursitis	478	0.000530803
Allergy to vaccine	477	0.000529693
Blood alkaline phosphatase increased	475	0.000527472
Photopsia	474	0.000526361
Antinuclear antibody positive	474	0.000526361
Scab	474	0.000526361
Pharyngeal hypoaesthesia	472	0.00052414
Streptococcus test	471	0.00052303
Blood albumin decreased	471	0.00052303
Neutrophil percentage increased	470	0.00052192
Blindness unilateral	468	0.000519699
Antinuclear antibody negative	467	0.000518588
Sinus headache	465	0.000516367
Allergy test	464	0.000515257
Nephrolithiasis	462	0.000513036
Diabetes mellitus	461	0.000511925
SARS-CoV-2 antibody test positive	458	0.000508594
Endoscopy	457	0.000507483
Faeces discoloured	454	0.000504152
Brain natriuretic peptide	453	0.000503042
Gastrointestinal pain	453	0.000503042
Nerve injury	452	0.000501931
Neutrophil count	452	0.000501931
Formication	451	0.000500821
Troponin I increased	451	0.000500821
Depressed level of consciousness	450	0.00049971
Upper respiratory tract infection	448	0.000497489
Activated partial thromboplastin time	447	0.000496379
Ischaemic stroke	446	0.000495268
Glycosylated haemoglobin increased	445	0.000494158
Circumstance or information capable of leading to medication error	445	0.000494158
Gastrointestinal haemorrhage	444	0.000493047
Respiratory arrest	443	0.000491937
Ejection fraction	441	0.000489716
Blood albumin normal	440	0.000488605
Lymphadenitis	438	0.000486385
Mean platelet volume normal	438	0.000486385
Blood gases	436	0.000484164
Vaccination site movement impairment	436	0.000484164
Inflammatory marker increased	435	0.000483053
Sputum discoloured	434	0.000481943
Throat clearing	433	0.000480832
Skin laceration	432	0.000479722
Magnetic resonance imaging spinal	430	0.000477501
Blood bilirubin increased	430	0.000477501
International normalised ratio normal	428	0.00047528
Immune system disorder	427	0.000474169
Catheterisation cardiac abnormal	427	0.000474169
Abnormal behaviour	426	0.000473059
Immune thrombocytopenia	426	0.000473059
Pregnancy test negative	424	0.000470838
Tension headache	423	0.000469728
Skin mass	422	0.000468617
Asthenopia	422	0.000468617
Joint injury	421	0.000467507
Oral mucosal blistering	419	0.000465286
Arthropathy	418	0.000464175
Suicidal ideation	417	0.000463065
Scan	416	0.000461954
Vitamin D	415	0.000460844
Glomerular filtration rate normal	415	0.000460844
Pneumonia bacterial	414	0.000459733
Limb mass	414	0.000459733
Pulse absent	414	0.000459733
Monocyte percentage	414	0.000459733
Mouth ulceration	413	0.000458623
Vaccination site discolouration	410	0.000455291
Differential white blood cell count normal	407	0.00045196
Cardiac stress test normal	407	0.00045196
Brain natriuretic peptide normal	406	0.00045085
Disease recurrence	405	0.000449739
Post-acute COVID-19 syndrome	404	0.000448629
Vaccination site urticaria	404	0.000448629
Blood immunoglobulin G	404	0.000448629
Nasal discomfort	402	0.000446408
X-ray abnormal	402	0.000446408
Rheumatoid factor	401	0.000445297
Injection site cellulitis	399	0.000443076
Mydriasis	397	0.000440855
Colitis	396	0.000439745
Urinary retention	395	0.000438634
Posture abnormal	395	0.000438634
Coordination abnormal	394	0.000437524
Neutrophil count increased	393	0.000436414
Lymphocyte count	392	0.000435303
Scratch	390	0.000433082
Eructation	390	0.000433082
Cardiac discomfort	390	0.000433082
Pulmonary function test	389	0.000431972
Sudden hearing loss	389	0.000431972
Lip pruritus	388	0.000430861
Feeling drunk	388	0.000430861
Viral infection	387	0.000429751
Lipids	385	0.00042753
Eye haemorrhage	384	0.000426419
Glomerular filtration rate	383	0.000425309
Thyroid function test normal	383	0.000425309
Aphthous ulcer	383	0.000425309
Tendonitis	383	0.000425309
Cerebral infarction	382	0.000424198
Rectal haemorrhage	382	0.000424198
Pain assessment	382	0.000424198
Muscle strain	381	0.000423088
Platelet count increased	380	0.000421977
Lymphocyte count decreased	380	0.000421977
Vaccination site discomfort	379	0.000420867
Polyuria	378	0.000419757
Thrombectomy	377	0.000418646
Ejection fraction normal	377	0.000418646
Anal incontinence	377	0.000418646
Gingival pain	376	0.000417536
Lung consolidation	376	0.000417536
Biopsy skin abnormal	375	0.000416425
Diverticulitis	375	0.000416425
Lymphoedema	374	0.000415315
Electroencephalogram normal	373	0.000414204
Imaging procedure	373	0.000414204
Lipase	372	0.000413094
Magnetic resonance imaging spinal abnormal	372	0.000413094
Vitamin B12	371	0.000411983
Osteoarthritis	371	0.000411983
Vaccination site haemorrhage	370	0.000410873
Blood cholesterol	370	0.000410873
Blood thyroid stimulating hormone decreased	369	0.000409762
Motor dysfunction	366	0.000406431
Polymyalgia rheumatica	366	0.000406431
Pleuritic pain	364	0.00040421
Conjunctivitis	364	0.00040421
Scan with contrast normal	363	0.0004031
Liver function test increased	362	0.000401989
Injection site vesicles	362	0.000401989
Pulse abnormal	359	0.000398658
Ventricular tachycardia	356	0.000395326
Autopsy	356	0.000395326
Incontinence	356	0.000395326
Blood creatine phosphokinase normal	356	0.000395326
Shock	355	0.000394216
Nerve conduction studies	354	0.000393105
Hypoglycaemia	354	0.000393105
Neck mass	354	0.000393105
Injury	354	0.000393105
Dementia	353	0.000391995
Scar	352	0.000390884
Hemiplegia	352	0.000390884
Hypotonia	351	0.000389774
Influenza A virus test	351	0.000389774
Odynophagia	350	0.000388663
Needle issue	349	0.000387553
Delivery	349	0.000387553
Systemic lupus erythematosus	349	0.000387553
Incoherent	347	0.000385332
Culture	347	0.000385332
Cystitis	346	0.000384222
Blood cholesterol increased	345	0.000383111
Serum ferritin increased	344	0.000382001
Ear congestion	344	0.000382001
Face injury	343	0.00038089
Atrial flutter	342	0.00037978
Facial discomfort	341	0.000378669
Monoplegia	340	0.000377559
Deafness neurosensory	340	0.000377559
Fear of injection	339	0.000376448
Muscle contractions involuntary	339	0.000376448
Immature granulocyte count	338	0.000375338
Rash maculo-papular	338	0.000375338
Vitamin B12 normal	338	0.000375338
Liver function test normal	338	0.000375338
Restless legs syndrome	337	0.000374227
Shoulder injury related to vaccine administration	337	0.000374227
Muscle rigidity	337	0.000374227
Therapy non-responder	336	0.000373117
Eosinophil percentage	335	0.000372006
Crohn's disease	334	0.000370896
Inflammatory marker test	334	0.000370896
Carbon dioxide decreased	330	0.000366454
Red cell distribution width increased	330	0.000366454
Vertigo positional	330	0.000366454
Rheumatoid factor negative	329	0.000365344
Drug hypersensitivity	329	0.000365344
Catheterisation cardiac normal	328	0.000364233
Chemotherapy	326	0.000362012
Basophil percentage decreased	326	0.000362012
Coronary artery disease	325	0.000360902
Gaze palsy	323	0.000358681
Acoustic stimulation tests normal	323	0.000358681
Postural orthostatic tachycardia syndrome	323	0.000358681
Maternal exposure during breast feeding	321	0.00035646
Cheilitis	320	0.000355349
Medication error	320	0.000355349
Borrelia test negative	319	0.000354239
Haematoma	319	0.000354239
Local reaction	318	0.000353129
Audiogram	317	0.000352018
Positron emission tomogram	317	0.000352018
Monocyte percentage increased	317	0.000352018
Musculoskeletal disorder	317	0.000352018
Angiogram pulmonary normal	316	0.000350908
Body height	316	0.000350908
Lip blister	316	0.000350908
Injection site irritation	316	0.000350908
Immunology test	316	0.000350908
Cardiac monitoring abnormal	316	0.000350908
Frequent bowel movements	315	0.000349797
Coronary arterial stent insertion	315	0.000349797
Blood potassium increased	314	0.000348687
Blood potassium	312	0.000346466
Herpes simplex	311	0.000345355
Hypothyroidism	310	0.000344245
Troponin I normal	310	0.000344245
Eyelid ptosis	309	0.000343134
Basophil count decreased	309	0.000343134
Eosinophil percentage decreased	308	0.000342024
Acute respiratory distress syndrome	307	0.000340913
Colitis ulcerative	306	0.000339803
Photosensitivity reaction	306	0.000339803
Metabolic encephalopathy	305	0.000338692
Culture urine negative	305	0.000338692
Temperature intolerance	304	0.000337582
Blood lactic acid increased	302	0.000335361
Gingival bleeding	302	0.000335361
Maternal exposure before pregnancy	302	0.000335361
Breath sounds abnormal	302	0.000335361
Rhabdomyolysis	301	0.000334251
Haematemesis	301	0.000334251
Euphoric mood	301	0.000334251
Pneumonitis	300	0.00033314
Micturition urgency	298	0.000330919
Angiogram normal	297	0.000329809
Visual field defect	297	0.000329809
Skin abrasion	297	0.000329809
Viral test	296	0.000328698
Panic reaction	296	0.000328698
Monocyte count	295	0.000327588
Metabolic function test abnormal	295	0.000327588
Dialysis	294	0.000326477
Multiple sclerosis	294	0.000326477
Bladder catheterisation	293	0.000325367
Monocyte count increased	293	0.000325367
Computerised tomogram abdomen normal	292	0.000324256
Eosinophil count normal	292	0.000324256
Procalcitonin increased	292	0.000324256
Angiogram cerebral abnormal	290	0.000322035
Salivary hypersecretion	289	0.000320925
Erythema multiforme	289	0.000320925
Mental disorder	288	0.000319815
Supraventricular extrasystoles	288	0.000319815
Ultrasound scan vagina	287	0.000318704
Costochondritis	286	0.000317594
Blood chloride decreased	286	0.000317594
Pneumothorax	286	0.000317594
Sinus operation	286	0.000317594
Lip pain	286	0.000317594
Stent placement	286	0.000317594
Pregnancy	285	0.000316483
Wheelchair user	285	0.000316483
Lymphocyte percentage	285	0.000316483
Anger	285	0.000316483
Type 2 diabetes mellitus	285	0.000316483
Emotional disorder	285	0.000316483
Angiogram abnormal	285	0.000316483
Serum ferritin	284	0.000315373
Myelitis transverse	283	0.000314262
Vaccination site inflammation	283	0.000314262
Gastritis	281	0.000312041
Eosinophil count decreased	281	0.000312041
Hyperkalaemia	280	0.000310931
X-ray limb normal	280	0.000310931
Cardiac pacemaker insertion	279	0.00030982
Dermatitis allergic	279	0.00030982
Tension	279	0.00030982
Cardiac imaging procedure abnormal	279	0.00030982
Diabetic ketoacidosis	278	0.00030871
Respiratory rate	278	0.00030871
Alanine aminotransferase	278	0.00030871
Nerve compression	277	0.000307599
Fluid intake reduced	277	0.000307599
Computerised tomogram spine	277	0.000307599
Aspartate aminotransferase	276	0.000306489
Mammogram abnormal	276	0.000306489
Blood iron decreased	276	0.000306489
Renal disorder	276	0.000306489
Pityriasis rosea	276	0.000306489
Angiogram cerebral normal	275	0.000305378
Prothrombin time normal	275	0.000305378
Eye discharge	275	0.000305378
Fungal infection	274	0.000304268
Blood glucose abnormal	273	0.000303158
Gingival swelling	273	0.000303158
Ear pruritus	273	0.000303158
Cyst	272	0.000302047
Sinus rhythm	272	0.000302047
Mitral valve incompetence	271	0.000300937
Body temperature fluctuation	271	0.000300937
Pulseless electrical activity	271	0.000300937
SARS-CoV-2 RNA	271	0.000300937
Basophil percentage	270	0.000299826
Lymphocyte count normal	269	0.000298716
Prothrombin time prolonged	269	0.000298716
Trismus	268	0.000297605
Blood chloride increased	268	0.000297605
Herpes virus infection	267	0.000296495
Muscle disorder	267	0.000296495
Blood lactate dehydrogenase increased	267	0.000296495
Trigeminal neuralgia	266	0.000295384
Spinal X-ray	266	0.000295384
Lactic acidosis	266	0.000295384
Cardiac failure acute	266	0.000295384
Lumbar puncture abnormal	266	0.000295384
Culture urine positive	266	0.000295384
Cardiomyopathy	264	0.000293163
Wound	264	0.000293163
Testicular pain	264	0.000293163
Hyperthyroidism	264	0.000293163
Cerebral thrombosis	264	0.000293163
Interstitial lung disease	264	0.000293163
Purpura	263	0.000292053
Neutrophil count normal	262	0.000290942
Bowel movement irregularity	262	0.000290942
Blood culture positive	262	0.000290942
Road traffic accident	262	0.000290942
Vaccination error	262	0.000290942
Pancreatitis	262	0.000290942
Blood electrolytes normal	261	0.000289832
Blood iron	261	0.000289832
Irritable bowel syndrome	261	0.000289832
Vasculitis	261	0.000289832
Bed rest	259	0.000287611
Dermatitis contact	259	0.000287611
Drooling	259	0.000287611
Food allergy	259	0.000287611
Renal function test	259	0.000287611
X-ray limb abnormal	257	0.00028539
Red blood cell count	257	0.00028539
Computerised tomogram pelvis	256	0.00028428
Blood urea	256	0.00028428
Human chorionic gonadotropin	256	0.00028428
Adenovirus test	255	0.000283169
Electrocardiogram ambulatory abnormal	255	0.000283169
Stool analysis	254	0.000282059
Lipase normal	252	0.000279838
Hunger	252	0.000279838
Pleurisy	251	0.000278727
Gastric disorder	251	0.000278727
Blood bilirubin	250	0.000277617
Rotator cuff syndrome	250	0.000277617
Choking	250	0.000277617
Orthostatic hypotension	249	0.000276506
Cholelithiasis	249	0.000276506
Neoplasm malignant	248	0.000275396
Magnetic resonance imaging spinal normal	248	0.000275396
Tryptase	248	0.000275396
Muscle swelling	248	0.000275396
Concussion	247	0.000274285
Eyelid function disorder	246	0.000273175
Thyroxine free	246	0.000273175
Multiple organ dysfunction syndrome	245	0.000272064
Neutrophil count decreased	244	0.000270954
Viral test negative	244	0.000270954
Blood lactic acid normal	244	0.000270954
Myocardial necrosis marker	243	0.000269843
Blood immunoglobulin M	242	0.000268733
Hypervolaemia	242	0.000268733
Blood calcium	242	0.000268733
Infusion	242	0.000268733
Chapped lips	241	0.000267623
Respiratory syncytial virus test	241	0.000267623
Tonsillar hypertrophy	240	0.000266512
Body temperature abnormal	240	0.000266512
Exposure via breast milk	239	0.000265402
Ataxia	239	0.000265402
Vaccination site lymphadenopathy	239	0.000265402
Blood thyroid stimulating hormone increased	238	0.000264291
Ultrasound abdomen abnormal	238	0.000264291
Haematocrit	238	0.000264291
Mood altered	236	0.00026207
Middle ear effusion	236	0.00026207
Bacterial infection	236	0.00026207
Blood sodium	236	0.00026207
Systemic inflammatory response syndrome	236	0.00026207
Nucleic acid test	236	0.00026207
Aggression	235	0.00026096
Bacterial test	234	0.000259849
Mastication disorder	234	0.000259849
Near death experience	234	0.000259849
Injection site oedema	234	0.000259849
Seasonal allergy	234	0.000259849
Muscle discomfort	233	0.000258739
Uterine dilation and curettage	233	0.000258739
Vitamin D decreased	233	0.000258739
Drainage	233	0.000258739
Angiogram cerebral	232	0.000257628
Pneumonia aspiration	231	0.000256518
Weight bearing difficulty	231	0.000256518
Electromyogram abnormal	231	0.000256518
CSF protein increased	231	0.000256518
Blood urea nitrogen/creatinine ratio	231	0.000256518
Sedation	231	0.000256518
Coronary artery occlusion	231	0.000256518
Neutrophil percentage	230	0.000255407
Myositis	229	0.000254297
Energy increased	229	0.000254297
COVID-19 immunisation	227	0.000252076
Motion sickness	227	0.000252076
Psoriatic arthropathy	227	0.000252076
Cardiac function test	227	0.000252076
Laryngitis	226	0.000250966
Muscle atrophy	226	0.000250966
Bundle branch block right	225	0.000249855
Mood swings	224	0.000248745
Mean cell volume increased	223	0.000247634
Eye inflammation	223	0.000247634
HIV test negative	223	0.000247634
Glycosylated haemoglobin normal	223	0.000247634
Left ventricular dysfunction	223	0.000247634
Audiogram abnormal	223	0.000247634
Monocyte count normal	223	0.000247634
Protein urine present	222	0.000246524
HIV test	222	0.000246524
Central venous catheterisation	221	0.000245413
Urticaria chronic	221	0.000245413
Blindness transient	220	0.000244303
Protein total decreased	220	0.000244303
Staphylococcal infection	219	0.000243192
Pulmonary fibrosis	219	0.000243192
Coagulation test	219	0.000243192
Anaphylactic shock	219	0.000243192
Migraine with aura	218	0.000242082
Lip dry	217	0.000240971
Raynaud's phenomenon	216	0.000239861
Coagulopathy	214	0.00023764
Oral disorder	214	0.00023764
Ophthalmological examination abnormal	213	0.000236529
Altered state of consciousness	213	0.000236529
Refusal of treatment by patient	213	0.000236529
Pharyngeal erythema	213	0.000236529
Cardiac telemetry	213	0.000236529
Blood albumin	212	0.000235419
Emphysema	212	0.000235419
Red blood cell nucleated morphology	212	0.000235419
Decreased activity	212	0.000235419
Enterovirus test negative	211	0.000234309
Thyroid disorder	210	0.000233198
Intervertebral disc protrusion	210	0.000233198
Staring	210	0.000233198
Cerebral venous sinus thrombosis	210	0.000233198
Diarrhoea haemorrhagic	210	0.000233198
Pathology test	209	0.000232088
Renal function test normal	209	0.000232088
Ear, nose and throat examination	209	0.000232088
General symptom	208	0.000230977
Skin induration	208	0.000230977
Myasthenia gravis	208	0.000230977
Borrelia test	208	0.000230977
Basophil count normal	207	0.000229867
Pneumonia viral	207	0.000229867
Tongue discolouration	206	0.000228756
Hyporesponsive to stimuli	206	0.000228756
Allergy test negative	206	0.000228756
Sitting disability	205	0.000227646
Sinus bradycardia	205	0.000227646
Nitrite urine absent	205	0.000227646
Livedo reticularis	205	0.000227646
N-terminal prohormone brain natriuretic peptide increased	204	0.000226535
Tendon pain	204	0.000226535
Aspiration	204	0.000226535
Protein total	203	0.000225425
Hypomenorrhoea	203	0.000225425
Metabolic acidosis	202	0.000224314
Upper respiratory tract congestion	202	0.000224314
Tricuspid valve incompetence	201	0.000223204
Dysphemia	200	0.000222093
Ultrasound antenatal screen abnormal	200	0.000222093
Lumbar puncture normal	199	0.000220983
Left ventricular failure	199	0.000220983
Sleep apnoea syndrome	199	0.000220983
Procalcitonin normal	199	0.000220983
White blood cells urine positive	199	0.000220983
Urine output decreased	198	0.000219872
Intentional product use issue	198	0.000219872
Vomiting projectile	198	0.000219872
Uveitis	197	0.000218762
Ear disorder	197	0.000218762
Colonoscopy abnormal	197	0.000218762
Carpal tunnel syndrome	197	0.000218762
Cardiac monitoring normal	197	0.000218762
Mean platelet volume increased	197	0.000218762
Exposure via skin contact	197	0.000218762
Brain oedema	197	0.000218762
Rash morbilliform	197	0.000218762
Pustule	196	0.000217652
Oral mucosal eruption	194	0.000215431
Screaming	194	0.000215431
Blood lactate dehydrogenase	194	0.000215431
Electromyogram normal	194	0.000215431
Erectile dysfunction	193	0.00021432
Pancytopenia	193	0.00021432
Mean cell haemoglobin increased	193	0.00021432
Vasodilatation	192	0.00021321
General physical condition abnormal	192	0.00021321
Subarachnoid haemorrhage	192	0.00021321
Caesarean section	191	0.000212099
Basedow's disease	191	0.000212099
Hordeolum	191	0.000212099
Ultrasound abdomen normal	190	0.000210989
Skin ulcer	190	0.000210989
Goitre	190	0.000210989
Cardiac stress test abnormal	190	0.000210989
Platelet transfusion	190	0.000210989
PO2 decreased	189	0.000209878
Biopsy bone marrow	189	0.000209878
Arteriosclerosis	189	0.000209878
Urine leukocyte esterase	189	0.000209878
Essential hypertension	188	0.000208768
Neurological examination normal	188	0.000208768
Electroencephalogram abnormal	188	0.000208768
Blood bicarbonate normal	188	0.000208768
Chlamydia test negative	188	0.000208768
Pulmonary hypertension	188	0.000208768
Communication disorder	187	0.000207657
Thyroxine free normal	187	0.000207657
Bradykinesia	187	0.000207657
Ultrasound breast	187	0.000207657
Fine motor skill dysfunction	186	0.000206547
Bilevel positive airway pressure	186	0.000206547
Arteriogram carotid normal	186	0.000206547
Transaminases increased	186	0.000206547
Scan brain	186	0.000206547
Pancreatitis acute	185	0.000205436
Lyme disease	185	0.000205436
Mean cell haemoglobin concentration decreased	185	0.000205436
Blood bicarbonate decreased	185	0.000205436
Mammogram normal	184	0.000204326
Type 1 diabetes mellitus	184	0.000204326
Cardiac ablation	184	0.000204326
Imaging procedure abnormal	183	0.000203215
Hyperlipidaemia	183	0.000203215
Thrombophlebitis superficial	183	0.000203215
Blood alkaline phosphatase	183	0.000203215
Human metapneumovirus test	183	0.000203215
Cardiac murmur	183	0.000203215
Impaired quality of life	183	0.000203215
Autonomic nervous system imbalance	182	0.000202105
Skin sensitisation	182	0.000202105
Hospitalisation	182	0.000202105
Treponema test negative	182	0.000202105
Chronic spontaneous urticaria	182	0.000202105
Body mass index	181	0.000200995
Serum ferritin normal	181	0.000200995
Mycoplasma test negative	181	0.000200995
Gastrointestinal tube insertion	181	0.000200995
Haemodialysis	181	0.000200995
Nystagmus	181	0.000200995
Culture negative	180	0.000199884
Hepatic steatosis	179	0.000198774
Splenomegaly	179	0.000198774
Human rhinovirus test	179	0.000198774
Intervertebral disc degeneration	179	0.000198774
Abdominal X-ray	178	0.000197663
Skin test	178	0.000197663
Kidney infection	178	0.000197663
Eyelid disorder	178	0.000197663
Lipase increased	177	0.000196553
Deafness bilateral	177	0.000196553
Hyperaesthesia teeth	177	0.000196553
Chest tube insertion	177	0.000196553
Papule	177	0.000196553
Spinal osteoarthritis	176	0.000195442
Bronchospasm	175	0.000194332
Cardiogenic shock	175	0.000194332
Superinfection	175	0.000194332
Frustration tolerance decreased	175	0.000194332
Bacterial test negative	174	0.000193221
Blood gases abnormal	174	0.000193221
Specific gravity urine normal	173	0.000192111
Cardiovascular evaluation	172	0.000191
Rash pustular	172	0.000191
Alopecia areata	172	0.000191
Ultrasound pelvis	172	0.000191
Premenstrual syndrome	171	0.00018989
Slow speech	171	0.00018989
Blood phosphorus	171	0.00018989
Jaundice	171	0.00018989
Vaginal discharge	171	0.00018989
Vein disorder	171	0.00018989
Autoimmune thyroiditis	171	0.00018989
Complement factor C4	170	0.000188779
Activated partial thromboplastin time shortened	169	0.000187669
Abnormal sensation in eye	169	0.000187669
Arthropod bite	169	0.000187669
Ovarian cyst	169	0.000187669
Electrolyte imbalance	168	0.000186558
Piloerection	168	0.000186558
Initial insomnia	168	0.000186558
Injection site hypersensitivity	168	0.000186558
Hypogeusia	168	0.000186558
Venogram	168	0.000186558
Leukopenia	168	0.000186558
pH urine normal	167	0.000185448
Abnormal faeces	167	0.000185448
Delusion	167	0.000185448
Hiatus hernia	166	0.000184338
Ascites	166	0.000184338
Hypomagnesaemia	166	0.000184338
SARS-CoV-1 test	166	0.000184338
Menopause	166	0.000184338
Moaning	165	0.000183227
Thyroxine	165	0.000183227
Blood folate	165	0.000183227
Ventricular fibrillation	165	0.000183227
Sudden death	165	0.000183227
Glucose urine absent	165	0.000183227
Psychotic disorder	165	0.000183227
Hypoaesthesia eye	165	0.000183227
Joint noise	165	0.000183227
Subdural haematoma	165	0.000183227
Sunburn	165	0.000183227
Blood electrolytes	165	0.000183227
Rales	163	0.000181006
Thyroid mass	163	0.000181006
Furuncle	163	0.000181006
Bordetella test negative	162	0.000179896
Herpes simplex test negative	162	0.000179896
Complement factor C3	162	0.000179896
Candida infection	162	0.000179896
Neuralgic amyotrophy	162	0.000179896
Tic	162	0.000179896
Arteriogram carotid	161	0.000178785
Staphylococcus test positive	161	0.000178785
Hormone level abnormal	161	0.000178785
Globulin	161	0.000178785
Poor peripheral circulation	161	0.000178785
Albumin globulin ratio	161	0.000178785
Cholecystectomy	161	0.000178785
Hallucination, visual	161	0.000178785
Treponema test	161	0.000178785
Face oedema	161	0.000178785
Type IV hypersensitivity reaction	161	0.000178785
Metamorphopsia	160	0.000177675
Paranoia	160	0.000177675
Urine leukocyte esterase positive	160	0.000177675
Dermatitis acneiform	160	0.000177675
Hangover	160	0.000177675
Lip erythema	160	0.000177675
Abdominal tenderness	160	0.000177675
Skin weeping	160	0.000177675
Small intestinal obstruction	160	0.000177675
Life support	159	0.000176564
Bilirubin urine	159	0.000176564
Differential white blood cell count abnormal	159	0.000176564
Impaired healing	159	0.000176564
Tongue blistering	159	0.000176564
Obesity	159	0.000176564
Hip fracture	158	0.000175454
Disability	158	0.000175454
Antibody test negative	158	0.000175454
Rib fracture	157	0.000174343
Atypical pneumonia	157	0.000174343
Blood pH decreased	157	0.000174343
Stridor	157	0.000174343
Mononucleosis heterophile test negative	157	0.000174343
Cerebral disorder	157	0.000174343
Vaccination site nodule	157	0.000174343
White matter lesion	157	0.000174343
Dissociation	157	0.000174343
Pharyngitis	157	0.000174343
Immobile	156	0.000173233
Appetite disorder	156	0.000173233
Atrioventricular block	156	0.000173233
Activated partial thromboplastin time normal	156	0.000173233
Adnexa uteri pain	156	0.000173233
Anti-thyroid antibody	155	0.000172122
Localised infection	155	0.000172122
Ventricular hypokinesia	155	0.000172122
Cataract	155	0.000172122
Urine ketone body absent	154	0.000171012
Blood magnesium decreased	154	0.000171012
Paranasal sinus hypersecretion	154	0.000171012
Drug screen negative	153	0.000169901
Bacterial test positive	153	0.000169901
Glossitis	153	0.000169901
Aspiration pleural cavity	153	0.000169901
Cerebral small vessel ischaemic disease	153	0.000169901
Lichen planus	153	0.000169901
Eosinophil count	152	0.000168791
Vulvovaginal pain	152	0.000168791
Left ventricular hypertrophy	152	0.000168791
Erythema of eyelid	151	0.000167681
Urine abnormality	151	0.000167681
Arteriosclerosis coronary artery	151	0.000167681
Trigger finger	151	0.000167681
Protein urine	151	0.000167681
Mouth haemorrhage	151	0.000167681
Miliaria	151	0.000167681
Tearfulness	151	0.000167681
Lower respiratory tract infection	151	0.000167681
Legionella test	150	0.00016657
Blood pH normal	150	0.00016657
Varicose vein	150	0.00016657
Brain injury	150	0.00016657
Tongue erythema	149	0.00016546
Lipids normal	149	0.00016546
Neurological examination abnormal	149	0.00016546
Bradyphrenia	149	0.00016546
Myocardial necrosis marker normal	149	0.00016546
Red blood cell count increased	148	0.000164349
Suppressed lactation	148	0.000164349
Cytomegalovirus test negative	148	0.000164349
Vestibular neuronitis	147	0.000163239
Injection site extravasation	147	0.000163239
Hypothermia	147	0.000163239
Prohormone brain natriuretic peptide increased	147	0.000163239
Haemorrhoids	146	0.000162128
Malnutrition	146	0.000162128
Human chorionic gonadotropin negative	146	0.000162128
Nucleated red cells	146	0.000162128
Central nervous system lesion	146	0.000162128
Eye infection	145	0.000161018
Cluster headache	145	0.000161018
Carbon dioxide increased	145	0.000161018
Psychomotor hyperactivity	145	0.000161018
Smear cervix	145	0.000161018
Red blood cells urine positive	145	0.000161018
Eye contusion	145	0.000161018
Breast cancer female	144	0.000159907
Slow response to stimuli	144	0.000159907
Bundle branch block left	144	0.000159907
Electrocardiogram T wave inversion	144	0.000159907
Nipple pain	144	0.000159907
Apathy	144	0.000159907
Aura	143	0.000158797
Hypercapnia	143	0.000158797
Foetal death	143	0.000158797
Injection site infection	143	0.000158797
Blood urea decreased	143	0.000158797
Optic neuritis	143	0.000158797
Temporomandibular joint syndrome	142	0.000157686
Superficial vein thrombosis	142	0.000157686
Myocardial necrosis marker increased	142	0.000157686
Liver disorder	142	0.000157686
Tongue ulceration	142	0.000157686
Culture stool	142	0.000157686
Bacteraemia	142	0.000157686
Hiccups	141	0.000156576
Nasal dryness	141	0.000156576
Conjunctival haemorrhage	141	0.000156576
Streptococcus test positive	141	0.000156576
Liver function test abnormal	141	0.000156576
Haemorrhage urinary tract	141	0.000156576
Uterine leiomyoma	140	0.000155465
Muscle contracture	140	0.000155465
Hepatic enzyme	140	0.000155465
Blood blister	140	0.000155465
Antineutrophil cytoplasmic antibody	140	0.000155465
Biopsy kidney	139	0.000154355
Multisystem inflammatory syndrome in children	139	0.000154355
Ultrasound kidney	139	0.000154355
Electrocardiogram ambulatory normal	139	0.000154355
Lip disorder	139	0.000154355
Genital herpes	139	0.000154355
Electrocardiogram T wave abnormal	139	0.000154355
Ventilation/perfusion scan	139	0.000154355
Symptom recurrence	138	0.000153244
Gastroenteritis viral	138	0.000153244
Antinuclear antibody increased	138	0.000153244
Blood uric acid	137	0.000152134
Epstein-Barr virus test	137	0.000152134
Injection site indentation	137	0.000152134
Iron deficiency anaemia	137	0.000152134
Discharge	137	0.000152134
Eyelid rash	136	0.000151024
Small fibre neuropathy	136	0.000151024
Hyperpyrexia	136	0.000151024
Pharyngitis streptococcal	136	0.000151024
Neutropenia	135	0.000149913
Urobilinogen urine	135	0.000149913
Orthopnoea	135	0.000149913
Aortic arteriosclerosis	135	0.000149913
Injection site joint pain	135	0.000149913
Lymphocyte count increased	135	0.000149913
Uterine spasm	135	0.000149913
Haemoglobin increased	135	0.000149913
Breast discomfort	135	0.000149913
Ophthalmic migraine	134	0.000148803
Eosinophil count increased	134	0.000148803
Blood fibrinogen	134	0.000148803
Ligament sprain	134	0.000148803
Antiphospholipid antibodies	134	0.000148803
Intracardiac thrombus	133	0.000147692
Haemorrhagic stroke	133	0.000147692
Vascular pain	133	0.000147692
Cytomegalovirus test	132	0.000146582
Cerebral atrophy	132	0.000146582
Drug screen	132	0.000146582
Specialist consultation	132	0.000146582
Abnormal loss of weight	132	0.000146582
Obstructive airways disorder	132	0.000146582
Neutrophil percentage decreased	131	0.000145471
Blood chloride	131	0.000145471
Listless	131	0.000145471
Stool analysis normal	131	0.000145471
Granulocyte percentage	130	0.000144361
Hepatic cirrhosis	130	0.000144361
Defaecation urgency	130	0.000144361
Breast feeding	130	0.000144361
Enlarged uvula	129	0.00014325
Vibratory sense increased	129	0.00014325
Jaw disorder	129	0.00014325
X-ray of pelvis and hip	129	0.00014325
Mean cell haemoglobin decreased	129	0.00014325
Sinus arrhythmia	129	0.00014325
Troponin T	129	0.00014325
Computerised tomogram pelvis abnormal	128	0.00014214
Stress echocardiogram	128	0.00014214
Vaccination site vesicles	128	0.00014214
Ecchymosis	128	0.00014214
Skin haemorrhage	128	0.00014214
Electrocardiogram ST segment abnormal	128	0.00014214
Rosacea	128	0.00014214
Angiocardiogram	128	0.00014214
Appendicitis perforated	128	0.00014214
Blood pressure normal	128	0.00014214
Coma	128	0.00014214
Melaena	127	0.000141029
Joint effusion	127	0.000141029
Ulcer	127	0.000141029
Middle insomnia	127	0.000141029
Renal cyst	127	0.000141029
Blood folate normal	127	0.000141029
Testicular swelling	127	0.000141029
Oesophagogastroduodenoscopy	127	0.000141029
Hallucination, auditory	127	0.000141029
Urine ketone body present	126	0.000139919
Eyelids pruritus	126	0.000139919
Protein urine absent	126	0.000139919
Failure to thrive	126	0.000139919
Oral candidiasis	126	0.000139919
Choking sensation	125	0.000138808
Urine odour abnormal	125	0.000138808
Packed red blood cell transfusion	125	0.000138808
Pulmonary infarction	125	0.000138808
Blood loss anaemia	125	0.000138808
Retinal vein occlusion	125	0.000138808
Haematocrit increased	125	0.000138808
Rhinalgia	125	0.000138808
Staphylococcus test negative	125	0.000138808
Epilepsy	125	0.000138808
Joint lock	124	0.000137698
Blood cholesterol normal	124	0.000137698
Eyelid pain	124	0.000137698
Laparoscopic surgery	124	0.000137698
Joint dislocation	124	0.000137698
Sjogren's syndrome	124	0.000137698
Foetal heart rate abnormal	124	0.000137698
Infectious mononucleosis	123	0.000136587
Coronavirus test negative	123	0.000136587
Plasmapheresis	123	0.000136587
Peroneal nerve palsy	123	0.000136587
Red blood cell transfusion	122	0.000135477
Back disorder	122	0.000135477
Hepatic pain	122	0.000135477
Ultrasound thyroid	122	0.000135477
Gastrostomy	122	0.000135477
Blood disorder	122	0.000135477
Anti-cyclic citrullinated peptide antibody	121	0.000134367
Blood sodium increased	121	0.000134367
Hypernatraemia	121	0.000134367
PCO2 increased	121	0.000134367
Increased upper airway secretion	121	0.000134367
Ultrasound foetal	121	0.000134367
Vestibular disorder	121	0.000134367
N-terminal prohormone brain natriuretic peptide	121	0.000134367
Protein total increased	121	0.000134367
Abscess	121	0.000134367
Mastitis	120	0.000133256
Glassy eyes	120	0.000133256
Arteriogram carotid abnormal	120	0.000133256
Troponin T increased	120	0.000133256
Thermal burn	120	0.000133256
Faeces soft	120	0.000133256
Foaming at mouth	120	0.000133256
Injury associated with device	119	0.000132146
Double stranded DNA antibody	119	0.000132146
Gallbladder disorder	118	0.000131035
Myocardial ischaemia	118	0.000131035
Acupuncture	118	0.000131035
Vitiligo	118	0.000131035
Hepatomegaly	117	0.000129925
Diastolic dysfunction	117	0.000129925
Escherichia test positive	117	0.000129925
Retinal artery occlusion	117	0.000129925
Bruxism	117	0.000129925
Arteriogram coronary abnormal	117	0.000129925
Electrocardiogram ST segment depression	116	0.000128814
Proteinuria	116	0.000128814
Dysgraphia	116	0.000128814
Influenza virus test positive	116	0.000128814
Skin discomfort	116	0.000128814
Injection site movement impairment	115	0.000127704
Thyroid function test abnormal	115	0.000127704
Colonoscopy normal	115	0.000127704
Myoclonus	115	0.000127704
Hyposmia	115	0.000127704
Lymphadenopathy mediastinal	114	0.000126593
Lip injury	114	0.000126593
Skin infection	114	0.000126593
Skin odour abnormal	114	0.000126593
Carbon dioxide	114	0.000126593
Sputum culture	114	0.000126593
Neoplasm	113	0.000125483
Physical deconditioning	113	0.000125483
Carditis	113	0.000125483
End stage renal disease	112	0.000124372
Angiogram pulmonary	112	0.000124372
Sleep deficit	112	0.000124372
Nail discolouration	112	0.000124372
Antibody test positive	112	0.000124372
Demyelination	112	0.000124372
Allergy test positive	112	0.000124372
Oesophagogastroduodenoscopy abnormal	112	0.000124372
Prostatic specific antigen	112	0.000124372
Arteriogram coronary normal	112	0.000124372
Lip discolouration	112	0.000124372
Respiratory tract infection	112	0.000124372
Blood fibrinogen increased	112	0.000124372
Increased appetite	111	0.000123262
Blood lactic acid decreased	111	0.000123262
Acute left ventricular failure	111	0.000123262
Blood glucose fluctuation	111	0.000123262
Facial spasm	111	0.000123262
Quality of life decreased	111	0.000123262
Hypovolaemia	111	0.000123262
Anion gap normal	111	0.000123262
Lymphopenia	111	0.000123262
Culture positive	110	0.000122151
Impaired self-care	110	0.000122151
Generalised oedema	110	0.000122151
Electrocardiogram QT prolonged	110	0.000122151
Disorganised speech	110	0.000122151
Blood magnesium increased	109	0.000121041
Glucose tolerance test	109	0.000121041
Treatment noncompliance	109	0.000121041
Pregnancy test positive	109	0.000121041
Vitamin B12 decreased	109	0.000121041
Food intolerance	109	0.000121041
Urinary sediment present	109	0.000121041
Postictal state	109	0.000121041
Chronic left ventricular failure	109	0.000121041
Hepatitis viral test negative	109	0.000121041
Femur fracture	108	0.00011993
Serology test	108	0.00011993
Premature delivery	108	0.00011993
Monocyte count decreased	108	0.00011993
Vitamin D deficiency	108	0.00011993
Blood osmolarity decreased	108	0.00011993
Tongue biting	108	0.00011993
Low density lipoprotein normal	108	0.00011993
Exfoliative rash	107	0.00011882
Coronary artery bypass	107	0.00011882
Cerebral artery occlusion	107	0.00011882
Sputum culture positive	107	0.00011882
Bladder pain	107	0.00011882
Blood triglycerides increased	107	0.00011882
Endoscopy abnormal	107	0.00011882
Blood immunoglobulin A	107	0.00011882
Blood iron normal	107	0.00011882
Encephalitis	107	0.00011882
Gastrointestinal inflammation	107	0.00011882
Portal vein thrombosis	106	0.00011771
Back injury	106	0.00011771
Parkinson's disease	106	0.00011771
Tracheostomy	106	0.00011771
Vitreous detachment	106	0.00011771
Radiotherapy	106	0.00011771
Premature labour	106	0.00011771
Tooth disorder	106	0.00011771
Aortic aneurysm	106	0.00011771
Blood calcium increased	105	0.000116599
Lymphoma	105	0.000116599
Bladder disorder	105	0.000116599
Blood creatine phosphokinase MB	105	0.000116599
Pemphigoid	105	0.000116599
Intentional dose omission	105	0.000116599
Blood phosphorus normal	105	0.000116599
Cardiovascular disorder	104	0.000115489
Diplegia	104	0.000115489
Oxygen saturation abnormal	104	0.000115489
Ultrasound foetal abnormal	104	0.000115489
Nerve conduction studies normal	104	0.000115489
Product administration interrupted	103	0.000114378
Intestinal obstruction	103	0.000114378
Tendon disorder	103	0.000114378
Ophthalmic herpes zoster	103	0.000114378
Blood count	103	0.000114378
Crepitations	103	0.000114378
Synovial cyst	103	0.000114378
Vaccination site paraesthesia	103	0.000114378
Spinal X-ray abnormal	103	0.000114378
Mean cell volume decreased	102	0.000113268
Consciousness fluctuating	102	0.000113268
Biopsy lymph gland	102	0.000113268
Ophthalmological examination normal	102	0.000113268
Thyroiditis	102	0.000113268
Pericardial drainage	102	0.000113268
Hypertensive crisis	102	0.000113268
Normocytic anaemia	102	0.000113268
Sleep study	102	0.000113268
Catheter placement	102	0.000113268
Electrophoresis protein	102	0.000113268
Cholecystitis	101	0.000112157
Rhinitis	101	0.000112157
Positron emission tomogram abnormal	101	0.000112157
Nerve conduction studies abnormal	101	0.000112157
Periorbital oedema	101	0.000112157
Mean cell haemoglobin concentration	101	0.000112157
Tooth infection	101	0.000112157
Extubation	100	0.000111047
Haemorrhage intracranial	100	0.000111047
Reading disorder	100	0.000111047
Lacunar infarction	100	0.000111047
Dyspnoea at rest	100	0.000111047
Mean cell volume	100	0.000111047
Hydronephrosis	100	0.000111047
Transient global amnesia	100	0.000111047
Injection site haematoma	100	0.000111047
Acidosis	100	0.000111047
Hidradenitis	100	0.000111047
Granuloma annulare	100	0.000111047
Noninfective gingivitis	99	0.000109936
Multiple sclerosis relapse	99	0.000109936
Blood creatine	99	0.000109936
Tooth fracture	98	0.000108826
Nasal pruritus	98	0.000108826
Blood triglycerides	98	0.000108826
Head titubation	98	0.000108826
Snoring	98	0.000108826
Coagulation test normal	97	0.000107715
Increased tendency to bruise	97	0.000107715
Temperature regulation disorder	97	0.000107715
Haematology test	97	0.000107715
Clostridium difficile infection	97	0.000107715
Mania	97	0.000107715
Injection site abscess	97	0.000107715
Thyroxine normal	97	0.000107715
Hepatic enzyme abnormal	97	0.000107715
Areflexia	97	0.000107715
Mean cell haemoglobin	96	0.000106605
Accidental exposure to product	96	0.000106605
Stress cardiomyopathy	96	0.000106605
Red cell distribution width	96	0.000106605
Apnoea	96	0.000106605
Escherichia infection	96	0.000106605
Gastrointestinal sounds abnormal	96	0.000106605
Blood triglycerides normal	96	0.000106605
Drug interaction	96	0.000106605
Respiratory rate decreased	95	0.000105494
Meniere's disease	95	0.000105494
Ultrasound chest	95	0.000105494
Cardiolipin antibody	95	0.000105494
Sexually transmitted disease test	95	0.000105494
CSF test	95	0.000105494
Activated partial thromboplastin time prolonged	95	0.000105494
Aortic valve incompetence	95	0.000105494
Lung neoplasm malignant	95	0.000105494
Lower respiratory tract congestion	95	0.000105494
Epstein-Barr virus test negative	95	0.000105494
Uterine contractions during pregnancy	95	0.000105494
Hepatitis	95	0.000105494
Cardiac function test normal	95	0.000105494
Blood creatine increased	95	0.000105494
Tri-iodothyronine	95	0.000105494
Gynaecological examination	94	0.000104384
Anion gap decreased	94	0.000104384
Oesophagitis	94	0.000104384
Intracranial aneurysm	94	0.000104384
Ultrasound breast abnormal	94	0.000104384
Clostridium test	94	0.000104384
Epstein-Barr virus infection	93	0.000103273
Endoscopy normal	93	0.000103273
Respiratory syncytial virus test positive	93	0.000103273
Uterine haemorrhage	93	0.000103273
Blood urine	93	0.000103273
Tachyphrenia	93	0.000103273
Blood uric acid normal	93	0.000103273
Basophil count	93	0.000103273
Erythema nodosum	92	0.000102163
Ultrasound biliary tract	92	0.000102163
Rhonchi	92	0.000102163
Breast cyst	92	0.000102163
Tongue dry	92	0.000102163
Streptococcal infection	92	0.000102163
Localised oedema	92	0.000102163
Cardiac assistance device user	92	0.000102163
Yawning	92	0.000102163
Spinal stenosis	92	0.000102163
Pupil fixed	92	0.000102163
Labyrinthitis	92	0.000102163
Diabetes mellitus inadequate control	92	0.000102163
Injection site lymphadenopathy	92	0.000102163
Internal haemorrhage	91	0.000101053
Blood bicarbonate increased	91	0.000101053
Giant cell arteritis	91	0.000101053
Bronchoscopy	91	0.000101053
Mast cell activation syndrome	91	0.000101053
Mental fatigue	91	0.000101053
Magnetic resonance imaging brain	91	0.000101053
Hypertensive urgency	91	0.000101053
Hysterectomy	91	0.000101053
PCO2 decreased	91	0.000101053
Partial seizures	90	9.9942e-05
Hepatic failure	90	9.9942e-05
Retinal detachment	90	9.9942e-05
Blood bilirubin decreased	90	9.9942e-05
Creatinine renal clearance decreased	90	9.9942e-05
Breast cancer	90	9.9942e-05
Low density lipoprotein increased	90	9.9942e-05
Ultrasound antenatal screen	90	9.9942e-05
Vaccination site irritation	90	9.9942e-05
Blood immunoglobulin G normal	90	9.9942e-05
Rheumatoid factor increased	90	9.9942e-05
Occupational exposure to SARS-CoV-2	89	9.88316e-05
Abnormal uterine bleeding	89	9.88316e-05
Autoscopy	89	9.88316e-05
Impaired gastric emptying	89	9.88316e-05
Ischaemia	89	9.88316e-05
No reaction on previous exposure to drug	89	9.88316e-05
Low density lipoprotein	89	9.88316e-05
Total lung capacity decreased	89	9.88316e-05
Functional gastrointestinal disorder	89	9.88316e-05
Right ventricular dysfunction	89	9.88316e-05
Arthritis reactive	89	9.88316e-05
Embolic stroke	89	9.88316e-05
Clumsiness	88	9.77211e-05
CSF glucose normal	88	9.77211e-05
Implantable defibrillator insertion	88	9.77211e-05
Polyarthritis	88	9.77211e-05
Pulmonary function test normal	88	9.77211e-05
Atrioventricular block complete	88	9.77211e-05
Blood immunoglobulin E	88	9.77211e-05
Hip arthroplasty	88	9.77211e-05
Blood creatine phosphokinase MB increased	87	9.66106e-05
Oral mucosal erythema	87	9.66106e-05
Peripheral artery thrombosis	87	9.66106e-05
Osteomyelitis	87	9.66106e-05
Coronavirus test positive	87	9.66106e-05
Liver injury	87	9.66106e-05
Injection site scab	87	9.66106e-05
Toxic encephalopathy	87	9.66106e-05
Yellow skin	87	9.66106e-05
Arterial occlusive disease	87	9.66106e-05
Skin fissures	87	9.66106e-05
Eosinophil percentage increased	86	9.55002e-05
Breast enlargement	86	9.55002e-05
Biopsy bone marrow abnormal	86	9.55002e-05
Reaction to previous exposure to any vaccine	86	9.55002e-05
Angiopathy	86	9.55002e-05
Atrioventricular block first degree	86	9.55002e-05
Ultrasound kidney normal	86	9.55002e-05
Tonsillitis	86	9.55002e-05
Coronavirus test	86	9.55002e-05
Colitis microscopic	86	9.55002e-05
Pre-eclampsia	86	9.55002e-05
Biopsy breast abnormal	86	9.55002e-05
Ankylosing spondylitis	85	9.43897e-05
Henoch-Schonlein purpura	85	9.43897e-05
Immunosuppression	85	9.43897e-05
New daily persistent headache	85	9.43897e-05
Dermatitis atopic	85	9.43897e-05
Blood urine absent	84	9.32792e-05
Tongue eruption	84	9.32792e-05
Knee arthroplasty	84	9.32792e-05
Spondylitis	84	9.32792e-05
Phlebitis	84	9.32792e-05
Facial bones fracture	84	9.32792e-05
Angiotensin converting enzyme	84	9.32792e-05
Venogram abnormal	84	9.32792e-05
Influenza A virus test positive	84	9.32792e-05
Ultrasound pelvis normal	84	9.32792e-05
Iritis	84	9.32792e-05
Biopsy breast	83	9.21688e-05
Epstein-Barr virus antibody positive	83	9.21688e-05
X-ray of pelvis and hip normal	83	9.21688e-05
Palatal swelling	83	9.21688e-05
Oxygen therapy	83	9.21688e-05
Scan normal	83	9.21688e-05
Albumin globulin ratio normal	83	9.21688e-05
Thyroiditis subacute	83	9.21688e-05
Ankle fracture	83	9.21688e-05
Carotid artery stenosis	83	9.21688e-05
Cardiac dysfunction	83	9.21688e-05
Facial asymmetry	83	9.21688e-05
Heart rate normal	82	9.10583e-05
Otorrhoea	82	9.10583e-05
Tilt table test	82	9.10583e-05
Blood creatinine decreased	82	9.10583e-05
Plantar fasciitis	82	9.10583e-05
Blood pressure systolic increased	82	9.10583e-05
Varicella	81	8.99478e-05
Suture insertion	81	8.99478e-05
Dystonia	81	8.99478e-05
Heparin-induced thrombocytopenia test	81	8.99478e-05
Electrocardiogram QT interval	81	8.99478e-05
Visual acuity tests	81	8.99478e-05
Eyelid margin crusting	81	8.99478e-05
Aortic stenosis	81	8.99478e-05
Blood phosphorus decreased	81	8.99478e-05
Vaccination site cellulitis	81	8.99478e-05
Cerebellar stroke	81	8.99478e-05
Blood cortisol	80	8.88374e-05
Meningitis	80	8.88374e-05
Venogram normal	80	8.88374e-05
Induced labour	80	8.88374e-05
Red blood cells urine	80	8.88374e-05
Lymphocyte percentage increased	80	8.88374e-05
Decubitus ulcer	79	8.77269e-05
Flow cytometry	79	8.77269e-05
Ultrasound thyroid abnormal	79	8.77269e-05
Injection site muscle weakness	79	8.77269e-05
Prenatal screening test	79	8.77269e-05
Neuritis	79	8.77269e-05
Protein C	79	8.77269e-05
Post herpetic neuralgia	79	8.77269e-05
Hepatitis C test negative	79	8.77269e-05
Cerebral mass effect	79	8.77269e-05
White blood cells urine negative	79	8.77269e-05
Lung hyperinflation	78	8.66164e-05
Skin erosion	78	8.66164e-05
Bone disorder	78	8.66164e-05
Mucous stools	78	8.66164e-05
Agonal respiration	78	8.66164e-05
Hilar lymphadenopathy	78	8.66164e-05
Percutaneous coronary intervention	78	8.66164e-05
Polymerase chain reaction positive	78	8.66164e-05
Magnetic resonance imaging thoracic	78	8.66164e-05
Scan myocardial perfusion	78	8.66164e-05
Papilloedema	78	8.66164e-05
Staphylococcal bacteraemia	77	8.5506e-05
Dermatitis bullous	77	8.5506e-05
Blood bicarbonate	77	8.5506e-05
Left atrial enlargement	77	8.5506e-05
Hepatitis C virus test	77	8.5506e-05
Vaccination site hypoaesthesia	77	8.5506e-05
Prothrombin level	77	8.5506e-05
Cystoscopy	77	8.5506e-05
Chronic inflammatory demyelinating polyradiculoneuropathy	77	8.5506e-05
Irregular breathing	77	8.5506e-05
Mononucleosis heterophile test	77	8.5506e-05
Joint contracture	76	8.43955e-05
Herpes simplex test	76	8.43955e-05
Gastroenteritis	76	8.43955e-05
Chest scan	76	8.43955e-05
Genital rash	76	8.43955e-05
Eyelid irritation	76	8.43955e-05
Blood pressure systolic	76	8.43955e-05
Vaccination site discharge	76	8.43955e-05
Microscopy	76	8.43955e-05
Hepatitis viral test	75	8.3285e-05
Prostatic specific antigen increased	75	8.3285e-05
Occult blood positive	75	8.3285e-05
Spinal X-ray normal	75	8.3285e-05
Culture stool negative	75	8.3285e-05
Peripheral venous disease	75	8.3285e-05
Thrombotic thrombocytopenic purpura	75	8.3285e-05
Clostridium difficile colitis	75	8.3285e-05
Aneurysm	75	8.3285e-05
Otitis media	75	8.3285e-05
Intraocular pressure test	75	8.3285e-05
Sick relative	75	8.3285e-05
Wrong technique in device usage process	75	8.3285e-05
Magnetic resonance imaging brain abnormal	75	8.3285e-05
Dementia Alzheimer's type	75	8.3285e-05
Breast discharge	74	8.21746e-05
Angioplasty	74	8.21746e-05
Toxicologic test	74	8.21746e-05
Spinal compression fracture	74	8.21746e-05
Abdominal rigidity	74	8.21746e-05
CSF red blood cell count positive	74	8.21746e-05
Respiratory depression	74	8.21746e-05
Nasal oedema	74	8.21746e-05
Herpes virus test	73	8.10641e-05
Blood lactate dehydrogenase normal	73	8.10641e-05
Respiratory tract irritation	73	8.10641e-05
Therapeutic product effect decreased	73	8.10641e-05
Blood pH increased	73	8.10641e-05
Rheumatoid factor positive	73	8.10641e-05
Chillblains	73	8.10641e-05
Amylase	73	8.10641e-05
Blood ketone body	73	8.10641e-05
Lipoma	72	7.99536e-05
Bronchial wall thickening	72	7.99536e-05
Foetal exposure during pregnancy	72	7.99536e-05
Foot fracture	72	7.99536e-05
Anti-cyclic citrullinated peptide antibody negative	72	7.99536e-05
Abscess drainage	72	7.99536e-05
Antineutrophil cytoplasmic antibody negative	72	7.99536e-05
Dental discomfort	72	7.99536e-05
Osteoporosis	72	7.99536e-05
Tooth abscess	72	7.99536e-05
Bilirubin conjugated	72	7.99536e-05
CSF culture negative	72	7.99536e-05
Macule	72	7.99536e-05
Hepatobiliary scan	71	7.88432e-05
Corneal reflex decreased	71	7.88432e-05
Globulins increased	71	7.88432e-05
Iron binding capacity total	71	7.88432e-05
Embolism	71	7.88432e-05
Vaginal ulceration	71	7.88432e-05
Personality change	71	7.88432e-05
Scan abnormal	71	7.88432e-05
Skin hyperpigmentation	71	7.88432e-05
Skin texture abnormal	71	7.88432e-05
Soft tissue swelling	71	7.88432e-05
Coronary artery thrombosis	71	7.88432e-05
Cardiac operation	71	7.88432e-05
Oxygen saturation normal	71	7.88432e-05
Atrial septal defect	71	7.88432e-05
Pregnancy test urine negative	71	7.88432e-05
Autoimmune hepatitis	71	7.88432e-05
Vulvovaginal pruritus	70	7.77327e-05
Urine protein/creatinine ratio	70	7.77327e-05
Proctalgia	70	7.77327e-05
Balance test	70	7.77327e-05
Nasal disorder	70	7.77327e-05
Muscle spasticity	70	7.77327e-05
Glucose tolerance impaired	70	7.77327e-05
Ill-defined disorder	70	7.77327e-05
Haemofiltration	70	7.77327e-05
Antiphospholipid antibodies negative	70	7.77327e-05
Ileus	70	7.77327e-05
Dyschromatopsia	70	7.77327e-05
[truncated: 10,037 more rows]
