# Supplementary material for: Adverse Events of COVID-19 Vaccines in the United States: Temporal and Spatial Analysis
Source: JMIR Public Health Surveill. 2024 Jul 15;10:e51007. doi: 10.2196/51007 (PMC11287098; doi:10.2196/51007)
Supplement: Multimedia Appendix 2 [file publichealth_v10i1e51007_app2.zip › Multimedia Appendix 2/geography_seious_reporting_rate_by_state_vaccination.xlsx]

## Sheet: geography_seious_reporting_rate
	STATE	VAERS serious case count	Administered	Serious reporting rate	population	vaccination level
0	AK	96	1303955	7.36222e-05	733721	1.77718
1	AL	359	6929554	5.18071e-05	5052049	1.37163
2	AR	288	4803994	5.99501e-05	3.02973e+06	1.58562
3	AS	5	114961	4.3493e-05		#DIV/0!
4	AZ	788	14302488	5.50953e-05	7.27495e+06	1.96599
5	CA	3491	86604013	4.03099e-05	3.92296e+07	2.20762
6	CO	708	12765099	5.54637e-05	5812618	2.1961
7	CT	407	8883525	4.58151e-05	3596661	2.46994
8	DC	95	1930871	4.92006e-05	670275	2.88071
9	DE	110	2120412	5.18767e-05	1.0054e+06	2.10902
10	FL	2183	41494703	5.26091e-05	21889176	1.89567
11	FM	1	194546	5.14017e-06		#DIV/0!
12	GA	966	16829103	5.74006e-05	10811975	1.55652
13	GU	16	390704	4.09517e-05		#DIV/0!
14	HI	144	3451416	4.1722e-05	1445775	2.38724
15	IA	310	6014512	5.1542e-05	3.19618e+06	1.88178
16	ID	187	2837380	6.59059e-05	1897624	1.49523
17	IL	1203	26360133	4.56371e-05	1.26877e+07	2.07761
18	IN	634	11008571	5.75915e-05	6.81172e+06	1.61612
19	KS	276	5282684	5.22462e-05	2.9376e+06	1.7983
20	KY	1228	7392531	0.000166114	4509106	1.63947
21	LA	305	6870075	4.43954e-05	4622364	1.48627
22	MA	782	17765199	4.40186e-05	6.9908e+06	2.54122
23	MD	714	14414405	4.95338e-05	6170905	2.33587
24	ME	191	3458390	5.5228e-05	1.37755e+06	2.51054
25	MH	1	94349	1.05989e-05		#DIV/0!
26	MI	1634	18399849	8.88051e-05	1.00473e+07	1.83132
27	MN	950	12533992	7.57939e-05	5714282	2.19345
28	MO	687	10338822	6.64486e-05	6167329	1.67639
29	MP	13	115809	0.000112254		#DIV/0!
30	MS	178	4248212	4.19e-05	2948973	1.44057
31	MT	205	1830798	0.000111973	1105485	1.6561
32	NC	900	19210889	4.68484e-05	1.05723e+07	1.8171
33	ND	93	1288199	7.21938e-05	778819	1.65404
34	NE	189	3735602	5.05943e-05	1.9652e+06	1.90088
35	NH	261	2906126	8.98103e-05	1.3884e+06	2.09315
36	NJ	964	19503839	4.94262e-05	9.26746e+06	2.10455
37	NM	199	4649331	4.28019e-05	2.1163e+06	2.19691
38	NV	294	5505852	5.33977e-05	3146631	1.74976
39	NY	1919	44418984	4.32022e-05	1.98775e+07	2.23464
40	OH	1228	20717062	5.92748e-05	1.17744e+07	1.7595
41	OK	384	6660547	5.76529e-05	3.99205e+06	1.66845
42	OR	556	9166670	6.06545e-05	4.24696e+06	2.15841
43	PA	1305	26925901	4.84663e-05	1.29937e+07	2.07222
44	PR	204	7937369	2.57012e-05		#DIV/0!
45	RI	106	2610412	4.06066e-05	1.09579e+06	2.38221
46	SC	425	8522851	4.98659e-05	5.20298e+06	1.63807
47	SD	340	1656461	0.000205257	898007	1.8446
48	TN	1509	11173141	0.000135056	6979592	1.60083
49	TX	2426	51483870	4.71216e-05	2.96085e+07	1.73882
50	UT	305	6037264	5.05196e-05	3334834	1.81036
51	VA	861	19227095	4.47806e-05	8657880	2.22076
52	VI	4	153751	2.60161e-05		#DIV/0!
53	VT	84	1718359	4.88838e-05	645713	2.66118
54	WA	1008	17293339	5.82883e-05	7.75016e+06	2.23135
55	WI	919	12187825	7.54031e-05	5.88907e+06	2.06957
56	WV	199	3063510	6.49582e-05	1.78362e+06	1.71758
57	WY	62	844861	7.33849e-05	579614	1.45763
